# Supplementary material for: 4-(4-Diethyl­amino-2-hydroxy­benzyl­idene­ammonio)-3-methyl­benzene­sulfonate dihydrate
Source: Acta Crystallogr Sect E Struct Rep Online. 2009 Sep 5;65(Pt 10):o2339. doi: 10.1107/S1600536809035090 (PMC2970384; doi:10.1107/S1600536809035090)
Supplement: Supplementary file 1 [file e-65-o2339-sup1.cif]

##############################################################################
###                                                                        ###
###        Electronic paper (Acta Crystallographica Section E)             ###
###                                                                        ###
##############################################################################
#                                                                            #
# This CIF contains the data in a paper accepted for publication in Acta     #
# Crystallographica Section E. It conforms to the requirements of Notes      #
# for Authors for Section E, and has been peer reviewed under the auspices   #
# of the IUCr Commission on Journals.                                        #
#                                                                            #
# Full details of the Crystallographic Information File format               #
# are given in the paper "The Crystallographic Information File (CIF):       #
# a New Standard Archive File for Crystallography" by S. R. Hall, F. H.      #
# Allen and I. D. Brown [Acta Cryst. (1991), A47, 655-685].                  #
#                                                                            #
# The current version of the core CIF dictionary is obtainable from          #
# ftp://ftp.iucr.org/pub/cif_core.dic. The current version number is 2.4.    #
#                                                                            #
# Software is freely available for graphical display of the structure(s) in  #
# this CIF.  For information consult the CIF home page http://www.iucr.org/  #
# cif/home.html                                                              #
#                                                                            #
# This file may be used for bona fide research purposes within the           #
# scientific community so long as proper attribution is given to the journal # 
# article from which it was obtained.                                        #
#                                                                            #
##############################################################################
                                             
data_global
_audit_creation_method     'form.cif (version 2.0)'
_journal_data_validation_number     ?
_journal_date_recd_electronic     2009-08-27
_journal_date_accepted     2009-09-01
_journal_name_full     'Acta Crystallographica, Section E'
_journal_year     2009
_journal_volume     65
_journal_issue     10
_journal_page_first     o2339
_journal_page_last     o2339
_journal_paper_category     QO
_journal_coeditor_code     AT2871
_publ_contact_author_name     'Prof. Chen Yuan-Tao'
_publ_contact_author_address
;
      Department of Chemistry, Qinghai Normal University,
      Xining 810008,
      People's Republic of China
;
_publ_contact_author_email     'taixishi@lzu.edu.cn'
_publ_contact_author_fax     '(+86)536 8785157'
_publ_contact_author_phone     '(+86)536 8785283'
_publ_section_title
;
4-(4-Diethylamino-2-hydroxybenzylideneammonio)-3-methylbenzenesulfonate
dihydrate
;
loop_
    _publ_author_name
    _publ_author_footnote
    _publ_author_address
    'Zhang, Wei' ?
;     Department of Chemistry, Qinghai Normal University,
      Xining 810008,
      People's Republic of China
;
    'Chen, Yuan-Tao' ?
;     Department of Chemistry, Qinghai Normal University,
      Xining 810008,
      People's Republic of China
;
data_I
_audit_creation_method     SHELXL-97
_chemical_name_systematic
;
4-(4-Diethylamino-2-hydroxybenzylideneammonio)-3-methylbenzenesulfonate
dihydrate
;
_chemical_name_common     ?
_chemical_formula_moiety     'C18 H22 N2 O4 S , 2H2 O'
_chemical_formula_sum     'C18 H26 N2 O6 S'
_chemical_formula_iupac     'C18 H22 N2 O4 S , 2H2 O'
_chemical_formula_weight     398.47
_chemical_melting_point     ?
_symmetry_cell_setting     monoclinic
_symmetry_space_group_name_H-M     'C 2/c'
_symmetry_space_group_name_Hall     '-C 2yc'
loop_
    _symmetry_equiv_pos_as_xyz
    'x, y, z'
    '-x, y, -z+1/2'
    'x+1/2, y+1/2, z'
    '-x+1/2, y+1/2, -z+1/2'
    '-x, -y, -z'
    'x, -y, z-1/2'
    '-x+1/2, -y+1/2, -z'
    'x+1/2, -y+1/2, z-1/2'
_cell_length_a     21.690(3)
_cell_length_b     11.4142(17)
_cell_length_c     16.639(2)
_cell_angle_alpha     90.00
_cell_angle_beta     112.459(2)
_cell_angle_gamma     90.00
_cell_volume     3806.9(9)
_cell_formula_units_Z     8
_cell_measurement_reflns_used     4718
_cell_measurement_theta_min     2.22
_cell_measurement_theta_max     28.36
_cell_measurement_temperature     273(2)
_exptl_crystal_description     block
_exptl_crystal_colour     colourless
_exptl_crystal_size_max     0.19
_exptl_crystal_size_mid     0.16
_exptl_crystal_size_min     0.06
_exptl_crystal_density_diffrn     1.390
_exptl_crystal_density_meas     ?
_exptl_crystal_density_method     'not measured'
_exptl_crystal_F_000     1696
_exptl_absorpt_coefficient_mu     0.208
_exptl_absorpt_correction_type     multi-scan
_exptl_absorpt_process_details     '(SADABS; Sheldrick, 1996)'
_exptl_absorpt_correction_T_min     0.9616
_exptl_absorpt_correction_T_max     0.9876
_exptl_special_details
;
;
_diffrn_ambient_temperature     273(2)
_diffrn_radiation_type     MoK\a
_diffrn_radiation_wavelength     0.71073
_diffrn_radiation_source     'fine-focus sealed tube'
_diffrn_radiation_monochromator     graphite
_diffrn_measurement_device_type     'Bruker SMART CCD area-detector'
_diffrn_measurement_method     '\f and \w'
_diffrn_detector_area_resol_mean     ?
_diffrn_reflns_number     9821
_diffrn_reflns_av_R_equivalents     0.0256
_diffrn_reflns_av_sigmaI/netI     0.0262
_diffrn_reflns_theta_min     2.03
_diffrn_reflns_theta_max     25.05
_diffrn_reflns_theta_full     25.05
_diffrn_measured_fraction_theta_max     1.000
_diffrn_measured_fraction_theta_full     1.000
_diffrn_reflns_limit_h_min     -11
_diffrn_reflns_limit_h_max     25
_diffrn_reflns_limit_k_min     -13
_diffrn_reflns_limit_k_max     13
_diffrn_reflns_limit_l_min     -19
_diffrn_reflns_limit_l_max     19
_diffrn_standards_number     ?
_diffrn_standards_interval_count     ?
_diffrn_standards_interval_time     ?
_diffrn_standards_decay_%     ?
_refine_special_details
;
Refinement of <i>F</i>^2^ against ALL reflections. The weighted <i>R</i>-factor
<i>wR</i> and goodness of fit <i>S</i> are based on <i>F</i>^2^, conventional
<i>R</i>-factors <i>R</i> are based on <i>F</i>, with <i>F</i> set to zero for
negative <i>F</i>^2^. The threshold expression of <i>F</i>^2^ >
\s(<i>F</i>^2^) is used only for calculating <i>R</i>-factors(gt) <i>etc</i>.
and is not relevant to the choice of reflections for refinement.
<i>R</i>-factors based on <i>F</i>^2^ are statistically about twice as large
as those based on <i>F</i>, and <i>R</i>- factors based on ALL data will be
even larger.
;
_reflns_number_total     3379
_reflns_number_gt     2910
_reflns_threshold_expression     I>2\s(I)
_refine_ls_structure_factor_coef     Fsqd
_refine_ls_matrix_type     full
_refine_ls_R_factor_all     0.0608
_refine_ls_R_factor_gt     0.0535
_refine_ls_wR_factor_gt     0.1608
_refine_ls_wR_factor_ref     0.1706
_refine_ls_goodness_of_fit_ref     1.054
_refine_ls_restrained_S_all     1.053
_refine_ls_number_reflns     3379
_refine_ls_number_parameters     246
_refine_ls_number_restraints     0
_refine_ls_hydrogen_treatment     constr
_refine_ls_weighting_scheme     calc
_refine_ls_weighting_details
          'calc w=1/[\s^2^(Fo^2^)+(0.1015P)^2^+5.082P] where P=(Fo^2^+2Fc^2^)/3'
_atom_sites_solution_hydrogens     geom
_atom_sites_solution_primary     direct
_atom_sites_solution_secondary     difmap
_refine_ls_shift/su_max     0.000
_refine_ls_shift/su_mean     0.000
_refine_diff_density_max     0.730
_refine_diff_density_min     -0.410
_refine_ls_extinction_method     'SHELXL97 (Sheldrick, 2008)'
_refine_ls_extinction_coef     0.0019(5)
_refine_ls_extinction_expression
                                  'Fc^*^=kFc[1+0.001xFc^2^\l^3^/sin(2\q)]^-1/4^'
loop_
    _atom_type_symbol
    _atom_type_description
    _atom_type_scat_dispersion_real
    _atom_type_scat_dispersion_imag
    _atom_type_scat_source
    'C' 'C' 0.0033 0.0016
                         'International Tables Vol C Tables 4.2.6.8 and 6.1.1.4'
    'H' 'H' 0.0000 0.0000
                         'International Tables Vol C Tables 4.2.6.8 and 6.1.1.4'
    'N' 'N' 0.0061 0.0033
                         'International Tables Vol C Tables 4.2.6.8 and 6.1.1.4'
    'O' 'O' 0.0106 0.0060
                         'International Tables Vol C Tables 4.2.6.8 and 6.1.1.4'
    'S' 'S' 0.1246 0.1234
                         'International Tables Vol C Tables 4.2.6.8 and 6.1.1.4'
_computing_data_collection     'SMART (Bruker, 2000)'
_computing_cell_refinement     'SAINT (Bruker, 2000)'
_computing_data_reduction     'SAINT (Bruker, 2000)'
_computing_structure_solution     'SHELXS97 (Sheldrick, 2008)'
_computing_structure_refinement     'SHELXL97 (Sheldrick, 2008)'
_computing_molecular_graphics     'SHELXTL (Sheldrick, 2008)'
_computing_publication_material     'SHELXTL (Sheldrick, 2008)'
loop_
    _atom_site_type_symbol
    _atom_site_label
    _atom_site_fract_x
    _atom_site_fract_y
    _atom_site_fract_z
    _atom_site_U_iso_or_equiv
    _atom_site_adp_type
    _atom_site_calc_flag
    _atom_site_refinement_flags
    _atom_site_occupancy
    _atom_site_disorder_assembly
    _atom_site_disorder_group
    S S1 0.18156(3) 0.09473(5) -0.21298(4) 0.0405(3) Uani d . 1 . .
    O O1 0.17722(12) 0.1276(2) -0.29916(14) 0.0750(8) Uani d . 1 . .
    O O2 0.11837(9) 0.1127(2) -0.20400(13) 0.0573(6) Uani d . 1 . .
    O O3 0.20786(13) -0.0203(2) -0.1892(2) 0.0980(11) Uani d . 1 . .
    O O4 0.18994(19) 0.6795(4) 0.0958(2) 0.1365(14) Uani d D 1 . .
    H H16 0.2252 0.6420 0.1254 0.205 Uiso d RD 1 . .
    H H15 0.1630 0.6669 0.1209 0.205 Uiso d RD 1 . .
    O O5 0.276(2) 0.6202(16) 1.001(2) 0.81(3) Uani d D 1 . .
    H H18 0.3031 0.5664 1.0016 1.213 Uiso d RD 1 . .
    H H17 0.2582 0.6426 0.9487 1.213 Uiso d RD 1 . .
    O O6 0.50747(8) 0.45092(15) 0.15864(11) 0.0392(4) Uani d . 1 . .
    H H6 0.5392 0.4405 0.2047 0.059 Uiso calc R 1 . .
    N N1 0.39104(9) 0.41470(17) 0.02004(12) 0.0332(5) Uani d . 1 . .
    H H1 0.4154 0.3891 0.0709 0.040 Uiso calc R 1 . .
    N N2 0.60480(10) 0.83477(18) 0.19161(14) 0.0404(5) Uani d . 1 . .
    C C1 0.24039(11) 0.1925(2) -0.13942(15) 0.0343(5) Uani d . 1 . .
    C C2 0.28796(12) 0.1511(2) -0.06245(15) 0.0345(5) Uani d . 1 . .
    H H2 0.2863 0.0733 -0.0468 0.041 Uiso calc R 1 . .
    C C3 0.33840(11) 0.2239(2) -0.00783(14) 0.0306(5) Uani d . 1 . .
    C C4 0.33861(11) 0.3409(2) -0.03262(14) 0.0303(5) Uani d . 1 . .
    C C5 0.28903(12) 0.3837(2) -0.10848(16) 0.0387(6) Uani d . 1 . .
    H H5 0.2886 0.4624 -0.1230 0.046 Uiso calc R 1 . .
    C C6 0.24063(12) 0.3090(2) -0.16183(16) 0.0412(6) Uani d . 1 . .
    H H6A 0.2081 0.3371 -0.2129 0.049 Uiso calc R 1 . .
    C C7 0.39164(13) 0.1746(2) 0.07302(16) 0.0442(6) Uani d . 1 . .
    H H7A 0.3837 0.0925 0.0774 0.066 Uiso calc R 1 . .
    H H7B 0.3905 0.2145 0.1232 0.066 Uiso calc R 1 . .
    H H7C 0.4346 0.1853 0.0700 0.066 Uiso calc R 1 . .
    C C8 0.40592(11) 0.5183(2) -0.00150(15) 0.0338(5) Uani d . 1 . .
    H H8 0.3790 0.5459 -0.0563 0.041 Uiso calc R 1 . .
    C C9 0.45786(11) 0.59191(19) 0.04893(15) 0.0322(5) Uani d . 1 . .
    C C10 0.50910(11) 0.5615(2) 0.13088(14) 0.0304(5) Uani d . 1 . .
    C C11 0.55669(11) 0.6412(2) 0.17671(15) 0.0343(5) Uani d . 1 . .
    H H11 0.5891 0.6194 0.2299 0.041 Uiso calc R 1 . .
    C C12 0.55782(11) 0.7562(2) 0.14517(16) 0.0355(5) Uani d . 1 . .
    C C13 0.50789(13) 0.7859(2) 0.06268(17) 0.0417(6) Uani d . 1 . .
    H H13 0.5073 0.8605 0.0400 0.050 Uiso calc R 1 . .
    C C14 0.46131(13) 0.7060(2) 0.01705(16) 0.0412(6) Uani d . 1 . .
    H H14 0.4303 0.7270 -0.0374 0.049 Uiso calc R 1 . .
    C C15 0.65369(14) 0.8065(3) 0.27868(18) 0.0514(7) Uani d . 1 . .
    H H15A 0.6912 0.8598 0.2929 0.062 Uiso calc R 1 . .
    H H15B 0.6702 0.7277 0.2782 0.062 Uiso calc R 1 . .
    C C16 0.6252(3) 0.8148(4) 0.3481(2) 0.0935(13) Uani d . 1 . .
    H H16A 0.5824 0.7771 0.3282 0.140 Uiso calc R 1 . .
    H H16B 0.6203 0.8957 0.3603 0.140 Uiso calc R 1 . .
    H H16C 0.6547 0.7768 0.4000 0.140 Uiso calc R 1 . .
    C C17 0.60749(14) 0.9541(2) 0.1600(2) 0.0490(7) Uani d . 1 . .
    H H17A 0.5944 0.9516 0.0973 0.059 Uiso calc R 1 . .
    H H17B 0.6532 0.9818 0.1850 0.059 Uiso calc R 1 . .
    C C18 0.56346(19) 1.0404(3) 0.1815(3) 0.0720(10) Uani d . 1 . .
    H H18A 0.5791 1.0499 0.2434 0.108 Uiso calc R 1 . .
    H H18B 0.5185 1.0116 0.1598 0.108 Uiso calc R 1 . .
    H H18C 0.5648 1.1145 0.1549 0.108 Uiso calc R 1 . .
loop_
    _atom_site_aniso_label
    _atom_site_aniso_U_11
    _atom_site_aniso_U_22
    _atom_site_aniso_U_33
    _atom_site_aniso_U_12
    _atom_site_aniso_U_13
    _atom_site_aniso_U_23
    S1 0.0310(4) 0.0404(4) 0.0444(4) -0.0065(2) 0.0080(3) -0.0132(3)
    O1 0.0836(16) 0.1016(18) 0.0462(12) -0.0473(14) 0.0318(12) -0.0338(12)
    O2 0.0341(10) 0.0851(15) 0.0515(11) -0.0193(9) 0.0150(8) -0.0287(10)
    O3 0.0664(15) 0.0437(13) 0.128(2) 0.0007(11) -0.0253(15) -0.0222(14)
    O4 0.102(3) 0.148(3) 0.120(3) 0.026(2) -0.002(2) 0.010(2)
    O5 1.22(7) 0.36(2) 1.12(5) -0.11(3) 0.75(6) -0.22(3)
    O6 0.0317(9) 0.0359(9) 0.0378(9) -0.0044(7) -0.0004(7) 0.0086(7)
    N1 0.0283(10) 0.0372(11) 0.0262(10) -0.0048(8) 0.0018(8) 0.0015(8)
    N2 0.0344(11) 0.0346(11) 0.0480(12) -0.0076(9) 0.0112(9) -0.0070(9)
    C1 0.0255(11) 0.0394(13) 0.0366(12) -0.0036(9) 0.0101(10) -0.0069(10)
    C2 0.0353(12) 0.0305(12) 0.0386(13) -0.0035(9) 0.0150(10) -0.0023(9)
    C3 0.0296(11) 0.0340(12) 0.0279(11) 0.0010(9) 0.0106(9) 0.0014(9)
    C4 0.0271(11) 0.0359(12) 0.0266(11) -0.0046(9) 0.0087(9) -0.0020(9)
    C5 0.0355(13) 0.0324(12) 0.0380(13) -0.0030(10) 0.0027(10) 0.0054(10)
    C6 0.0332(13) 0.0428(14) 0.0363(13) -0.0028(10) 0.0005(10) 0.0015(10)
    C7 0.0459(15) 0.0393(14) 0.0376(13) 0.0019(11) 0.0049(11) 0.0055(10)
    C8 0.0305(12) 0.0382(13) 0.0284(11) -0.0007(9) 0.0066(9) 0.0026(9)
    C9 0.0278(12) 0.0349(12) 0.0304(12) -0.0024(9) 0.0073(9) 0.0012(9)
    C10 0.0269(11) 0.0323(11) 0.0304(11) -0.0003(9) 0.0091(9) 0.0022(9)
    C11 0.0279(11) 0.0361(12) 0.0332(12) 0.0001(9) 0.0053(9) 0.0001(9)
    C12 0.0309(12) 0.0356(13) 0.0417(13) -0.0022(10) 0.0157(10) -0.0053(10)
    C13 0.0430(14) 0.0343(13) 0.0427(14) -0.0049(10) 0.0105(11) 0.0065(10)
    C14 0.0394(14) 0.0411(14) 0.0354(13) -0.0014(10) 0.0056(11) 0.0078(10)
    C15 0.0443(16) 0.0477(16) 0.0514(16) -0.0131(12) 0.0061(13) -0.0089(12)
    C16 0.137(4) 0.091(3) 0.053(2) 0.004(3) 0.038(2) -0.004(2)
    C17 0.0440(15) 0.0393(14) 0.0621(17) -0.0096(12) 0.0185(13) -0.0068(13)
    C18 0.072(2) 0.0533(19) 0.089(3) 0.0109(17) 0.0290(19) -0.0022(17)
_geom_special_details
;
All e.s.d.'s (except the e.s.d. in the dihedral angle between two l.s. planes)
are estimated using the full covariance matrix. The cell e.s.d.'s are taken
into account individually in the estimation of e.s.d.'s in distances, angles
and torsion angles; correlations between e.s.d.'s in cell parameters are only
used when they are defined by crystal symmetry. An approximate (isotropic)
treatment of cell e.s.d.'s is used for estimating e.s.d.'s involving l.s.
planes.
;
loop_
    _geom_bond_atom_site_label_1
    _geom_bond_atom_site_label_2
    _geom_bond_site_symmetry_2
    _geom_bond_distance
    _geom_bond_publ_flag
    S1 O3 . 1.426(2) ?
    S1 O2 . 1.449(2) ?
    S1 O1 . 1.450(2) ?
    S1 C1 . 1.783(2) ?
    O4 H16 . 0.8502 ?
    O4 H15 . 0.8505 ?
    O5 H18 . 0.8491 ?
    O5 H17 . 0.8505 ?
    O6 C10 . 1.349(3) ?
    O6 H6 . 0.8200 ?
    N1 C8 . 1.311(3) ?
    N1 C4 . 1.417(3) ?
    N1 H1 . 0.8600 ?
    N2 C12 . 1.356(3) ?
    N2 C15 . 1.467(3) ?
    N2 C17 . 1.470(3) ?
    C1 C6 . 1.382(4) ?
    C1 C2 . 1.385(3) ?
    C2 C3 . 1.398(3) ?
    C2 H2 . 0.9300 ?
    C3 C4 . 1.399(3) ?
    C3 C7 . 1.508(3) ?
    C4 C5 . 1.397(3) ?
    C5 C6 . 1.380(3) ?
    C5 H5 . 0.9300 ?
    C6 H6A . 0.9300 ?
    C7 H7A . 0.9600 ?
    C7 H7B . 0.9600 ?
    C7 H7C . 0.9600 ?
    C8 C9 . 1.399(3) ?
    C8 H8 . 0.9300 ?
    C9 C14 . 1.419(3) ?
    C9 C10 . 1.434(3) ?
    C10 C11 . 1.369(3) ?
    C11 C12 . 1.417(3) ?
    C11 H11 . 0.9300 ?
    C12 C13 . 1.427(3) ?
    C13 C14 . 1.357(3) ?
    C13 H13 . 0.9300 ?
    C14 H14 . 0.9300 ?
    C15 C16 . 1.507(5) ?
    C15 H15A . 0.9700 ?
    C15 H15B . 0.9700 ?
    C16 H16A . 0.9600 ?
    C16 H16B . 0.9600 ?
    C16 H16C . 0.9600 ?
    C17 C18 . 1.506(4) ?
    C17 H17A . 0.9700 ?
    C17 H17B . 0.9700 ?
    C18 H18A . 0.9600 ?
    C18 H18B . 0.9600 ?
    C18 H18C . 0.9600 ?
loop_
    _geom_angle_atom_site_label_1
    _geom_angle_atom_site_label_2
    _geom_angle_atom_site_label_3
    _geom_angle_site_symmetry_1
    _geom_angle_site_symmetry_3
    _geom_angle
    _geom_angle_publ_flag
    O3 S1 O2 . . 113.29(17) ?
    O3 S1 O1 . . 112.40(19) ?
    O2 S1 O1 . . 111.02(14) ?
    O3 S1 C1 . . 106.26(12) ?
    O2 S1 C1 . . 107.32(11) ?
    O1 S1 C1 . . 106.02(12) ?
    H16 O4 H15 . . 105.3 ?
    H18 O5 H17 . . 105.4 ?
    C10 O6 H6 . . 109.5 ?
    C8 N1 C4 . . 126.16(19) ?
    C8 N1 H1 . . 116.9 ?
    C4 N1 H1 . . 116.9 ?
    C12 N2 C15 . . 121.3(2) ?
    C12 N2 C17 . . 122.2(2) ?
    C15 N2 C17 . . 116.4(2) ?
    C6 C1 C2 . . 120.0(2) ?
    C6 C1 S1 . . 119.52(18) ?
    C2 C1 S1 . . 120.39(18) ?
    C1 C2 C3 . . 121.3(2) ?
    C1 C2 H2 . . 119.3 ?
    C3 C2 H2 . . 119.3 ?
    C2 C3 C4 . . 117.8(2) ?
    C2 C3 C7 . . 120.1(2) ?
    C4 C3 C7 . . 122.1(2) ?
    C5 C4 C3 . . 120.8(2) ?
    C5 C4 N1 . . 120.7(2) ?
    C3 C4 N1 . . 118.52(19) ?
    C6 C5 C4 . . 119.9(2) ?
    C6 C5 H5 . . 120.0 ?
    C4 C5 H5 . . 120.0 ?
    C5 C6 C1 . . 120.1(2) ?
    C5 C6 H6A . . 120.0 ?
    C1 C6 H6A . . 120.0 ?
    C3 C7 H7A . . 109.5 ?
    C3 C7 H7B . . 109.5 ?
    H7A C7 H7B . . 109.5 ?
    C3 C7 H7C . . 109.5 ?
    H7A C7 H7C . . 109.5 ?
    H7B C7 H7C . . 109.5 ?
    N1 C8 C9 . . 127.1(2) ?
    N1 C8 H8 . . 116.4 ?
    C9 C8 H8 . . 116.4 ?
    C8 C9 C14 . . 118.2(2) ?
    C8 C9 C10 . . 125.4(2) ?
    C14 C9 C10 . . 116.4(2) ?
    O6 C10 C11 . . 123.0(2) ?
    O6 C10 C9 . . 116.08(19) ?
    C11 C10 C9 . . 121.0(2) ?
    C10 C11 C12 . . 121.7(2) ?
    C10 C11 H11 . . 119.1 ?
    C12 C11 H11 . . 119.1 ?
    N2 C12 C11 . . 121.1(2) ?
    N2 C12 C13 . . 121.4(2) ?
    C11 C12 C13 . . 117.5(2) ?
    C14 C13 C12 . . 120.5(2) ?
    C14 C13 H13 . . 119.7 ?
    C12 C13 H13 . . 119.7 ?
    C13 C14 C9 . . 122.8(2) ?
    C13 C14 H14 . . 118.6 ?
    C9 C14 H14 . . 118.6 ?
    N2 C15 C16 . . 112.9(3) ?
    N2 C15 H15A . . 109.0 ?
    C16 C15 H15A . . 109.0 ?
    N2 C15 H15B . . 109.0 ?
    C16 C15 H15B . . 109.0 ?
    H15A C15 H15B . . 107.8 ?
    C15 C16 H16A . . 109.5 ?
    C15 C16 H16B . . 109.5 ?
    H16A C16 H16B . . 109.5 ?
    C15 C16 H16C . . 109.5 ?
    H16A C16 H16C . . 109.5 ?
    H16B C16 H16C . . 109.5 ?
    N2 C17 C18 . . 113.9(3) ?
    N2 C17 H17A . . 108.8 ?
    C18 C17 H17A . . 108.8 ?
    N2 C17 H17B . . 108.8 ?
    C18 C17 H17B . . 108.8 ?
    H17A C17 H17B . . 107.7 ?
    C17 C18 H18A . . 109.5 ?
    C17 C18 H18B . . 109.5 ?
    H18A C18 H18B . . 109.5 ?
    C17 C18 H18C . . 109.5 ?
    H18A C18 H18C . . 109.5 ?
    H18B C18 H18C . . 109.5 ?
loop_
    _geom_torsion_atom_site_label_1
    _geom_torsion_atom_site_label_2
    _geom_torsion_atom_site_label_3
    _geom_torsion_atom_site_label_4
    _geom_torsion_site_symmetry_1
    _geom_torsion_site_symmetry_2
    _geom_torsion_site_symmetry_3
    _geom_torsion_site_symmetry_4
    _geom_torsion
    _geom_torsion_publ_flag
    O3 S1 C1 C6 . . . . 159.2(2) ?
    O2 S1 C1 C6 . . . . -79.3(2) ?
    O1 S1 C1 C6 . . . . 39.4(2) ?
    O3 S1 C1 C2 . . . . -17.3(3) ?
    O2 S1 C1 C2 . . . . 104.2(2) ?
    O1 S1 C1 C2 . . . . -137.1(2) ?
    C6 C1 C2 C3 . . . . -2.6(4) ?
    S1 C1 C2 C3 . . . . 173.88(17) ?
    C1 C2 C3 C4 . . . . 1.2(3) ?
    C1 C2 C3 C7 . . . . -176.6(2) ?
    C2 C3 C4 C5 . . . . 1.4(3) ?
    C7 C3 C4 C5 . . . . 179.2(2) ?
    C2 C3 C4 N1 . . . . -177.30(19) ?
    C7 C3 C4 N1 . . . . 0.5(3) ?
    C8 N1 C4 C5 . . . . -12.5(4) ?
    C8 N1 C4 C3 . . . . 166.3(2) ?
    C3 C4 C5 C6 . . . . -2.7(4) ?
    N1 C4 C5 C6 . . . . 176.0(2) ?
    C4 C5 C6 C1 . . . . 1.3(4) ?
    C2 C1 C6 C5 . . . . 1.3(4) ?
    S1 C1 C6 C5 . . . . -175.2(2) ?
    C4 N1 C8 C9 . . . . -179.1(2) ?
    N1 C8 C9 C14 . . . . -173.7(2) ?
    N1 C8 C9 C10 . . . . 7.0(4) ?
    C8 C9 C10 O6 . . . . 2.7(3) ?
    C14 C9 C10 O6 . . . . -176.7(2) ?
    C8 C9 C10 C11 . . . . -177.9(2) ?
    C14 C9 C10 C11 . . . . 2.7(3) ?
    O6 C10 C11 C12 . . . . 178.9(2) ?
    C9 C10 C11 C12 . . . . -0.6(4) ?
    C15 N2 C12 C11 . . . . -3.9(4) ?
    C17 N2 C12 C11 . . . . 179.4(2) ?
    C15 N2 C12 C13 . . . . 176.3(2) ?
    C17 N2 C12 C13 . . . . -0.4(4) ?
    C10 C11 C12 N2 . . . . 179.3(2) ?
    C10 C11 C12 C13 . . . . -1.0(3) ?
    N2 C12 C13 C14 . . . . 179.9(2) ?
    C11 C12 C13 C14 . . . . 0.2(4) ?
    C12 C13 C14 C9 . . . . 2.2(4) ?
    C8 C9 C14 C13 . . . . 177.0(2) ?
    C10 C9 C14 C13 . . . . -3.6(4) ?
    C12 N2 C15 C16 . . . . -78.0(3) ?
    C17 N2 C15 C16 . . . . 98.9(3) ?
    C12 N2 C17 C18 . . . . 85.9(3) ?
    C15 N2 C17 C18 . . . . -91.0(3) ?
loop_
    _geom_hbond_atom_site_label_D
    _geom_hbond_atom_site_label_H
    _geom_hbond_atom_site_label_A
    _geom_hbond_site_symmetry_A
    _geom_hbond_distance_DH
    _geom_hbond_distance_HA
    _geom_hbond_distance_DA
    _geom_hbond_angle_DHA
    _geom_hbond_publ_flag
    N1 H1 O6 . 0.86 2.10 2.723(3) 129 yes
    N1 H1 O2 7_555 0.86 2.58 3.160(3) 125 yes
    O6 H6 O2 8_556 0.82 1.91 2.709(3) 166 yes
    O4 H16 O3 7_555 0.85 2.00 2.828(5) 166 yes
    O5 H18 N1 1_556 0.85 2.51 3.35(3) 174 yes
    C2 H2 O3 . 0.93 2.56 2.915(4) 103 yes
    C5 H5 O1 4_554 0.93 2.55 3.392(3) 150 yes
    C7 H7B O2 7_555 0.96 2.44 3.325(3) 154 yes
    C8 H8 O1 4_554 0.93 2.43 3.353(3) 172 yes
    C15 H15B O3 8_556 0.97 2.50 3.444(4) 166 yes
    C16 H16C O5 2_656 0.96 2.51 3.42(3) 160 yes
