# Supplementary material for: 4-(4-Diethyl­amino-2-hydroxy­benzyl­idene­ammonio)-3-methyl­benzene­sulfonate dihydrate
Source: Acta Crystallogr Sect E Struct Rep Online. 2009 Sep 5;65(Pt 10):o2339. doi: 10.1107/S1600536809035090 (PMC2970384; doi:10.1107/S1600536809035090)
Supplement: Supplementary file 2 [file e-65-o2339-Isup2.hkl]

# 
# h,k,l, Fc-squared, Fo-squared, sigma(Fo-squared) and status flag 
# 
data_I
_shelx_title ' 1 in C2/c' 
_shelx_refln_list_code          4 
_shelx_F_calc_maximum      568.67 
_exptl_crystal_F_000      1696.00 
_reflns_d_resolution_high  0.8393 
 
loop_ 
 _symmetry_equiv_pos_as_xyz 
 'x, y, z' 
 '-x, y, -z+1/2' 
 'x+1/2, y+1/2, z' 
 '-x+1/2, y+1/2, -z+1/2' 
 '-x, -y, -z' 
 'x, -y, z-1/2' 
 '-x+1/2, -y+1/2, -z' 
 'x+1/2, -y+1/2, z-1/2' 
 
_cell_length_a    21.6898 
_cell_length_b    11.4142 
_cell_length_c    16.6390 
_cell_angle_alpha  90.000 
_cell_angle_beta  112.459 
_cell_angle_gamma  90.000 
 
_shelx_F_squared_multiplier     1.000 
 
loop_ 
 _refln_index_h 
 _refln_index_k 
 _refln_index_l 
 _refln_F_squared_calc 
 _refln_F_squared_meas 
 _refln_F_squared_sigma 
 _refln_observed_status 
   2   0   0     8227.43     2394.58     68.10 o 
   4   0   0     3324.59     4018.82    113.52 o 
   6   0   0     5748.88     4912.39     99.81 o 
   8   0   0     1065.75      894.67     22.53 o 
  10   0   0    16749.20    17071.01    339.31 o 
  12   0   0      317.26      313.40     21.48 o 
  14   0   0     6892.98     6718.22    140.39 o 
  16   0   0     1935.08     1861.83     82.29 o 
  18   0   0     6473.73     6484.70    198.89 o 
  20   0   0     1169.61     1126.54     50.46 o 
  22   0   0        0.37      -12.51      9.90 o 
   1   1   0    38423.21    37210.94    729.83 o 
   3   1   0     2752.94     2610.70     59.19 o 
   5   1   0    40994.98    42631.62    590.60 o 
   7   1   0       61.19       12.24      1.84 o 
   9   1   0      137.56      282.41      7.45 o 
  11   1   0     4849.50     4435.32     66.38 o 
  13   1   0     1383.91     1461.37     26.85 o 
  15   1   0        5.11        3.57      3.19 o 
  17   1   0     1408.70     1425.76     32.08 o 
  19   1   0       93.74       90.31     14.10 o 
  21   1   0      224.60      251.50     16.48 o 
  23   1   0      705.07      760.60     29.91 o 
   0   2   0     2132.06     1729.23     50.72 o 
   2   2   0     6576.33     6412.31    126.61 o 
   4   2   0      354.82      345.73     13.83 o 
   6   2   0       17.34        6.06      1.70 o 
   8   2   0       18.03       33.01      2.78 o 
  10   2   0    19162.75    20771.23    291.02 o 
  12   2   0      395.02      399.21     10.37 o 
  14   2   0      142.20      153.82     16.63 o 
  16   2   0      235.74      209.47     10.12 o 
  18   2   0       55.80       62.51      7.37 o 
  20   2   0       86.25       77.62     10.50 o 
  22   2   0      655.46      720.26     28.52 o 
   1   3   0     6723.59     5767.89    128.01 o 
   3   3   0     2844.33     2581.97     40.64 o 
   5   3   0     2041.45     1754.21     22.78 o 
   7   3   0      264.71      445.93      9.54 o 
   9   3   0    22779.86    23224.84    324.65 o 
  11   3   0     1929.49     2352.35     37.79 o 
  13   3   0      304.37      258.73      8.61 o 
  15   3   0      497.59      500.03     15.67 o 
  17   3   0      802.75      798.81     21.99 o 
  19   3   0      594.19      565.31     18.94 o 
  21   3   0      150.23      156.72     13.61 o 
  23   3   0        6.87       18.30     13.45 o 
   0   4   0    18963.45    15837.12    370.00 o 
   2   4   0    14619.39    12013.25    265.89 o 
   4   4   0     5501.45     5714.85     87.47 o 
   6   4   0     1315.73      897.73     15.15 o 
   8   4   0     2053.44     1600.56     22.06 o 
  10   4   0     1203.34     1167.87     21.19 o 
  12   4   0      809.76      893.38     17.87 o 
  14   4   0     4059.57     3983.93     72.68 o 
  16   4   0      564.47      456.13     15.59 o 
  18   4   0      213.93      216.76     13.93 o 
  20   4   0      602.71      683.40     21.85 o 
  22   4   0       44.64       52.48     15.88 o 
   1   5   0    30464.38    30732.95    797.66 o 
   3   5   0    19387.77    17871.29    331.42 o 
   5   5   0     1228.69     1182.98     22.22 o 
   7   5   0     1396.50     1396.40     22.49 o 
   9   5   0       96.84       42.97      3.46 o 
  11   5   0     3376.30     2933.74     50.29 o 
  13   5   0     2384.29     2292.39     52.37 o 
  15   5   0       45.30       39.81      8.14 o 
  17   5   0     3464.99     3428.90     65.97 o 
  19   5   0        2.81       -4.67      9.06 o 
  21   5   0        0.02       11.13      8.31 o 
   0   6   0       17.58       59.51      6.98 o 
   2   6   0     3685.46     4378.21     69.30 o 
   4   6   0      261.69      325.58      9.09 o 
   6   6   0     4346.70     4272.82     68.20 o 
   8   6   0     1472.49     1404.95     23.18 o 
  10   6   0       78.43       83.09      5.89 o 
  12   6   0        0.12        1.05      4.22 o 
  14   6   0      640.02      575.43     33.82 o 
  16   6   0     2523.30     2282.72     59.03 o 
  18   6   0        6.85       -2.66      5.98 o 
  20   6   0      596.97      601.78     26.64 o 
   1   7   0       50.26       85.31      4.94 o 
   3   7   0     1444.80     1755.02     37.89 o 
   5   7   0      673.89      570.00     13.68 o 
   7   7   0        3.70        3.93      2.93 o 
   9   7   0     1116.33     1069.63     25.67 o 
  11   7   0      135.94      137.99     10.95 o 
  13   7   0     1665.37     1650.57     45.25 o 
  15   7   0        1.99        2.23      6.82 o 
  17   7   0       39.95       27.41      9.43 o 
  19   7   0      562.07      533.63     24.42 o 
   0   8   0     1891.21     1566.92     83.69 o 
   2   8   0      640.03      632.60     15.59 o 
   4   8   0      334.50      284.57      9.59 o 
   6   8   0       44.82       63.73      5.21 o 
   8   8   0     6073.89     6017.68    114.71 o 
  10   8   0       25.78       50.53      8.54 o 
  12   8   0      658.31      664.84     25.41 o 
  14   8   0      185.09      228.70     30.63 o 
  16   8   0       92.10      139.85     13.63 o 
  18   8   0       26.78       11.58     12.05 o 
   1   9   0      503.11      470.90     15.57 o 
   3   9   0     5287.68     5666.82    124.92 o 
   5   9   0     1045.58      982.03     21.75 o 
   7   9   0     4280.15     4359.18     86.82 o 
   9   9   0      285.35      311.67     16.68 o 
  11   9   0        0.99        2.48     11.95 o 
  13   9   0     3605.80     3653.87     88.14 o 
  15   9   0      349.85      388.35     21.00 o 
  17   9   0        0.14        7.47      9.53 o 
   0  10   0      605.43      578.72     61.38 o 
   2  10   0     2306.20     2095.48     42.28 o 
   4  10   0        2.91        5.81      4.80 o 
   6  10   0      165.16      151.81     12.13 o 
   8  10   0      146.09      129.54     11.91 o 
  10  10   0       58.11       84.16     11.21 o 
  12  10   0        0.04       -7.39      5.83 o 
  14  10   0     1771.63     1911.51     54.99 o 
  16  10   0       30.17       16.26      9.48 o 
   1  11   0      185.77      188.45     10.39 o 
   3  11   0     1025.07      892.39     30.07 o 
   5  11   0      157.80      172.60     13.46 o 
   7  11   0      305.06      285.53     17.38 o 
   9  11   0      402.20      426.71     25.31 o 
  11  11   0      191.11      190.45     15.88 o 
  13  11   0      413.98      397.24     22.08 o 
   0  12   0       35.24       25.77      9.71 o 
   2  12   0      237.13      261.41     19.97 o 
   4  12   0      788.76      764.80     28.86 o 
   6  12   0       23.95        1.51      9.81 o 
   8  12   0      297.96      309.94     28.30 o 
  10  12   0       16.91       18.88      9.11 o 
   1  13   0        5.59       12.35      7.39 o 
   3  13   0        2.89        2.61     11.21 o 
   5  13   0      287.58      379.01     28.39 o 
   7  13   0       49.58       66.31     15.88 o 
 -23   1   1        0.10       -3.79      7.89 o 
 -21   1   1     2361.02     2530.25     77.88 o 
 -19   1   1      804.99      873.47     29.38 o 
 -17   1   1      576.20      618.64     21.54 o 
 -15   1   1      219.72      203.04      7.97 o 
 -13   1   1       13.25       12.20      3.09 o 
 -11   1   1     2439.71     2067.66     33.21 o 
  -9   1   1       12.76       51.87      3.42 o 
  -7   1   1     9531.57     8400.54    118.83 o 
  -5   1   1     4522.67     3744.98     53.88 o 
  -3   1   1     4343.45     6669.98    186.86 o 
  -1   1   1     1642.79     6085.92    119.98 o 
   1   1   1    37257.16    53729.59   1484.03 o 
   3   1   1    10226.65     8160.18    132.28 o 
   5   1   1     7966.77     8084.69    114.39 o 
   7   1   1     5127.44     4472.76     65.48 o 
   9   1   1        0.65       45.22      3.47 o 
  11   1   1     3571.49     3513.17     54.04 o 
  13   1   1     2346.05     2351.77     38.88 o 
  15   1   1      565.22      576.30     14.51 o 
  17   1   1     3254.27     3186.37     61.07 o 
  19   1   1     7849.57     8061.22    172.46 o 
  21   1   1      818.33      834.21     29.99 o 
  23   1   1       24.06       31.11     14.10 o 
 -24   2   1      317.60      285.64     19.27 o 
 -22   2   1      550.46      617.93     26.09 o 
 -20   2   1      220.29      221.25     15.07 o 
 -18   2   1     1013.61     1011.63     25.55 o 
 -16   2   1     1235.07     1200.37     27.65 o 
 -14   2   1     7734.58     7613.48    111.29 o 
 -12   2   1      854.97      940.32     18.01 o 
 -10   2   1      901.71      630.77     12.78 o 
  -8   2   1     1260.91     1700.84     26.92 o 
  -6   2   1     5839.00     5498.93     78.72 o 
  -4   2   1    51685.77    52009.89    830.35 o 
  -2   2   1     2344.01     2303.50     46.61 o 
   0   2   1    35472.84    38520.98    750.63 o 
   2   2   1    11530.45    12214.23    150.86 o 
   4   2   1     4900.03     5550.83    112.48 o 
   6   2   1    18825.88    21802.19    303.98 o 
   8   2   1      995.63      747.33     14.34 o 
  10   2   1     9917.92    11238.62    160.17 o 
  12   2   1     1245.44     1134.86     21.39 o 
  14   2   1     4231.74     4067.74     63.25 o 
  16   2   1     1111.53     1011.54     25.06 o 
  18   2   1      246.73      251.75     12.39 o 
  20   2   1     1051.74     1004.08     33.35 o 
  22   2   1      135.20      104.75     12.68 o 
 -23   3   1       61.02       52.53     16.06 o 
 -21   3   1        0.04        4.12      7.46 o 
 -19   3   1      537.15      648.44     20.15 o 
 -17   3   1     2556.98     2608.04     51.58 o 
 -15   3   1        0.49        4.00      3.93 o 
 -13   3   1     1273.38     1344.87     28.76 o 
 -11   3   1    18095.41    17887.02    251.66 o 
  -9   3   1    13762.21    14420.20    203.08 o 
  -7   3   1       19.25       32.00      1.99 o 
  -5   3   1      136.09      242.22      6.01 o 
  -3   3   1     3672.34     4515.86     68.71 o 
  -1   3   1    19594.54    22746.21    313.39 o 
   1   3   1     8955.12     6850.85    133.05 o 
   3   3   1     9312.31     8765.57    140.30 o 
   5   3   1     7241.92     7744.77    103.65 o 
   7   3   1     7684.62     8212.85    117.47 o 
   9   3   1     1379.71      925.32     17.48 o 
  11   3   1      122.91       30.22      3.73 o 
  13   3   1      695.87      708.40     15.75 o 
  15   3   1      434.41      493.89     16.48 o 
  17   3   1     2869.13     2682.15     53.41 o 
  19   3   1     1298.24     1222.77     30.51 o 
  21   3   1       21.49       35.11     14.01 o 
 -22   4   1      379.02      401.38     21.45 o 
 -20   4   1        0.11       -9.24      6.16 o 
 -18   4   1        8.32        1.39      4.65 o 
 -16   4   1     1022.82     1138.95     28.60 o 
 -14   4   1     2447.80     2617.31     50.43 o 
 -12   4   1     1052.66     1228.29     26.86 o 
 -10   4   1     3236.09     3067.40     41.24 o 
  -8   4   1     2027.28     2226.04     32.92 o 
  -6   4   1     1602.63     1446.77     31.33 o 
  -4   4   1     1913.72     1607.78     26.86 o 
  -2   4   1       35.82        8.39      4.50 o 
   0   4   1      260.95      236.69      7.57 o 
   2   4   1     2169.43     2507.26     66.17 o 
   4   4   1     1094.60      945.90     17.68 o 
   6   4   1     2326.84     2077.00     27.53 o 
   8   4   1      147.59      172.08      5.87 o 
  10   4   1      293.98      226.98      7.87 o 
  12   4   1      101.24      107.37      5.89 o 
  14   4   1     1995.69     1987.46     40.74 o 
  16   4   1     2443.87     2398.85     48.57 o 
  18   4   1      122.66      122.85     16.06 o 
  20   4   1     1025.75     1003.57     95.39 o 
  22   4   1      318.14      370.23     31.76 o 
 -21   5   1       23.40       16.59      8.57 o 
 -19   5   1      156.18      154.22     10.67 o 
 -17   5   1      113.87       87.04      8.05 o 
 -15   5   1        8.40        0.41      4.34 o 
 -13   5   1      526.97      553.66     16.63 o 
 -11   5   1       56.06       63.33      5.34 o 
  -9   5   1       15.41       21.64      2.73 o 
  -7   5   1      131.22       69.64      3.89 o 
  -5   5   1     2109.28     1867.99     31.56 o 
  -3   5   1     1368.94     1303.08     23.14 o 
  -1   5   1       24.77       83.26      6.93 o 
   1   5   1     2293.00     2968.32     84.49 o 
   3   5   1     1938.37     1579.85     26.02 o 
   5   5   1      824.16      757.26     15.57 o 
   7   5   1      149.18      141.95      5.67 o 
   9   5   1      118.66      175.72      5.52 o 
  11   5   1      113.71      156.58      9.33 o 
  13   5   1       11.95       18.45      4.75 o 
  15   5   1      922.33      866.17     55.78 o 
  17   5   1      414.55      394.84     19.47 o 
  19   5   1       26.06       48.42      9.88 o 
  21   5   1       67.37       83.60     12.54 o 
 -20   6   1      143.88      125.63     14.10 o 
 -18   6   1      359.75      338.34     25.87 o 
 -16   6   1       27.78       37.59      6.71 o 
 -14   6   1      287.95      322.78     13.57 o 
 -12   6   1      206.74      285.28     10.76 o 
 -10   6   1      604.76      460.20     13.54 o 
  -8   6   1     2064.05     1825.52     32.14 o 
  -6   6   1      147.30      159.68      6.31 o 
  -4   6   1       39.42       26.91      3.13 o 
  -2   6   1        6.40       13.08      2.63 o 
   0   6   1      530.99      393.93     14.96 o 
   2   6   1    14266.40    14749.58    222.20 o 
   4   6   1     1194.30     1395.95     24.43 o 
   6   6   1       34.67       45.47      4.02 o 
   8   6   1     2253.63     2322.05     35.41 o 
  10   6   1      144.37      177.88     12.94 o 
  12   6   1      435.34      404.86     19.99 o 
  14   6   1     1727.24     1641.93     45.33 o 
  16   6   1      593.06      507.89     24.57 o 
  18   6   1        2.61       12.58      7.29 o 
  20   6   1     1185.32     1226.80     41.09 o 
 -19   7   1       26.33       17.84      7.71 o 
 -17   7   1      233.93      228.91     15.52 o 
 -15   7   1       93.88      112.61     11.16 o 
 -13   7   1     3196.98     3036.79     58.82 o 
 -11   7   1     3092.70     3293.86     57.10 o 
  -9   7   1      711.83      763.67     24.36 o 
  -7   7   1     2118.87     2272.67     39.32 o 
  -5   7   1       82.23      145.30      7.11 o 
  -3   7   1     8371.00     7733.09    119.27 o 
  -1   7   1     1497.97     1166.59     21.29 o 
   1   7   1       21.80       58.42      5.46 o 
   3   7   1    14033.15    15092.65    212.27 o 
   5   7   1      144.42      150.35      6.88 o 
   7   7   1        5.30       17.21      3.45 o 
   9   7   1      593.60      610.72     16.79 o 
  11   7   1     1047.77     1015.14     31.68 o 
  13   7   1     1069.19     1014.88     39.25 o 
  15   7   1      390.21      327.13     18.28 o 
  17   7   1        0.40        0.14      6.01 o 
  19   7   1      255.37      253.12     29.51 o 
 -18   8   1        0.17       -2.47      7.00 o 
 -16   8   1     1493.46     1605.78     46.95 o 
 -14   8   1      415.08      481.35     21.39 o 
 -12   8   1     1509.29     1529.07     42.81 o 
 -10   8   1      128.36      120.42      8.08 o 
  -8   8   1    19087.45    18985.02    338.50 o 
  -6   8   1       27.50       24.54      3.91 o 
  -4   8   1      317.12      272.39      9.26 o 
  -2   8   1      357.36      385.18     11.19 o 
   0   8   1     3136.19     2851.95     80.26 o 
   2   8   1     3270.84     3005.60     55.31 o 
   4   8   1      209.84      178.59      7.98 o 
   6   8   1     3633.37     3826.22     63.54 o 
   8   8   1      199.88      172.42     12.33 o 
  10   8   1      362.19      367.81     31.01 o 
  12   8   1      756.09      715.30     30.74 o 
  14   8   1      106.99      122.43     12.31 o 
  16   8   1      940.44      970.16     47.84 o 
  18   8   1       17.02       17.08     20.26 o 
 -17   9   1     1129.24     1090.61     38.00 o 
 -15   9   1       42.92       57.14     27.55 o 
 -13   9   1      101.58      144.53     13.32 o 
 -11   9   1      151.80      171.73     12.95 o 
  -9   9   1      165.93      217.33     13.36 o 
  -7   9   1     7700.93     7860.41    154.11 o 
  -5   9   1      179.04      184.16      8.48 o 
  -3   9   1     2175.13     2061.72     37.77 o 
  -1   9   1      732.90      790.20     18.61 o 
   1   9   1        0.19        6.06      4.53 o 
   3   9   1     1007.15     1014.04     25.32 o 
   5   9   1     1439.35     1418.24     28.72 o 
   7   9   1      125.55       89.11      7.44 o 
   9   9   1       35.29       25.97      7.44 o 
  11   9   1        1.78        3.43      6.24 o 
  13   9   1     2493.93     2544.97     66.61 o 
  15   9   1       22.26       31.60      9.60 o 
  17   9   1       13.29       30.83     11.39 o 
 -16  10   1        0.01       -9.81      9.06 o 
 -14  10   1      375.96      366.69     26.90 o 
 -12  10   1       33.71       23.66     12.89 o 
 -10  10   1       48.48       62.97      9.71 o 
  -8  10   1       22.79       31.36      8.78 o 
  -6  10   1      118.51      114.15      9.51 o 
  -4  10   1      172.55      190.73      9.32 o 
  -2  10   1        2.40       11.37      4.58 o 
   0  10   1      352.52      349.81     21.38 o 
   2  10   1     1708.03     1698.39     63.96 o 
   4  10   1       56.91       60.95      6.40 o 
   6  10   1        2.63       11.75      4.97 o 
   8  10   1      934.79      913.51     47.56 o 
  10  10   1      221.57      251.69     20.73 o 
  12  10   1      565.02      622.63     52.22 o 
  14  10   1      164.10      149.06     33.71 o 
 -13  11   1        8.31        1.39     15.69 o 
 -11  11   1        3.62       -7.79      7.00 o 
  -9  11   1        0.06       -4.06      6.00 o 
  -7  11   1       32.99       27.23      7.99 o 
  -5  11   1      159.92      229.28     13.26 o 
  -3  11   1      575.61      447.20     25.08 o 
  -1  11   1        0.33       -1.71      5.01 o 
   1  11   1      929.99     1006.96     25.53 o 
   3  11   1      584.01      604.91     18.62 o 
   5  11   1       60.83       60.38      9.88 o 
   7  11   1       10.68        4.16      7.94 o 
   9  11   1      112.93       89.37     11.91 o 
  11  11   1      114.40      107.91     13.40 o 
  13  11   1       18.18        6.03      8.39 o 
 -10  12   1       33.28       35.99     10.16 o 
  -8  12   1       90.12       87.78     11.81 o 
  -6  12   1      511.69      535.23     31.95 o 
  -4  12   1      983.57      852.73     82.59 o 
  -2  12   1        0.91        0.07      6.72 o 
   0  12   1      120.06       97.58     15.60 o 
   2  12   1       27.00       24.06      7.21 o 
   4  12   1       40.40       18.48      7.93 o 
   6  12   1      207.17      181.25     15.24 o 
   8  12   1       92.24      102.30     15.13 o 
  10  12   1       74.59       91.69     20.45 o 
  -7  13   1        0.03        8.78     10.46 o 
  -5  13   1       52.22       89.65     15.88 o 
  -3  13   1      102.37      144.57     17.93 o 
  -1  13   1       86.50       78.17      9.50 o 
   1  13   1       18.72       22.79      9.90 o 
   3  13   1      248.82      227.14     21.85 o 
   5  13   1      356.61      354.53     21.00 o 
 -24   0   2     4053.05     3990.44    136.22 o 
 -22   0   2        0.59       -8.03     10.65 o 
 -20   0   2     9705.72     9875.49    295.68 o 
 -18   0   2       93.14       56.22     11.58 o 
 -16   0   2     2019.13     2302.32     65.64 o 
 -14   0   2     1284.12     1206.25     31.42 o 
 -12   0   2      231.61      198.97      9.42 o 
 -10   0   2     3329.37     3665.07     77.16 o 
  -8   0   2     7554.92     7852.38    157.57 o 
  -6   0   2    10603.22    10116.52    200.71 o 
  -4   0   2    15195.95    14198.31    280.53 o 
  -2   0   2    18012.99    26468.96    739.68 o 
   2   0   2     2938.17     6103.13    173.09 o 
   4   0   2      361.20      415.95     21.49 o 
   6   0   2    27604.75    28261.90    555.90 o 
   8   0   2     1042.01     1623.09     38.13 o 
  10   0   2      131.90       84.35      6.67 o 
  12   0   2      578.43      551.62     18.73 o 
  14   0   2      124.42      116.26     11.39 o 
  16   0   2    15980.31    16515.26    334.38 o 
  18   0   2      309.25      292.53     23.35 o 
  20   0   2     1384.47     1409.01     59.06 o 
  22   0   2     1027.78     1006.98     49.33 o 
 -23   1   2       81.93       77.20     11.75 o 
 -21   1   2      546.29      586.75     40.45 o 
 -19   1   2     2226.80     2144.90     55.47 o 
 -17   1   2      744.71      779.60     20.63 o 
 -15   1   2       14.97        1.22      2.97 o 
 -13   1   2      673.74      805.08     16.03 o 
 -11   1   2     4805.75     5743.32     83.69 o 
  -9   1   2     5937.31     5907.72     85.07 o 
  -7   1   2       99.99      156.80      9.08 o 
  -5   1   2    45867.98    48939.05    805.48 o 
  -3   1   2     2474.79     3956.60    112.24 o 
  -1   1   2     3370.78     3538.26    124.60 o 
   1   1   2    16602.61    14638.05    286.82 o 
   3   1   2    11746.97    13117.48    212.01 o 
   5   1   2    38098.36    36908.81    511.93 o 
   7   1   2      189.48      438.20      9.68 o 
   9   1   2     1820.82     1644.71     27.63 o 
  11   1   2      703.98      687.22     14.93 o 
  13   1   2      240.63      329.06     14.13 o 
  15   1   2     6685.53     7062.94    105.65 o 
  17   1   2     2452.80     2391.26     48.58 o 
  19   1   2      316.00      278.27     16.58 o 
  21   1   2      160.96      180.43     14.33 o 
 -24   2   2      313.54      293.52     32.78 o 
 -22   2   2      195.87      174.38     14.65 o 
 -20   2   2      118.27      123.94     11.79 o 
 -18   2   2       47.37       48.14      6.51 o 
 -16   2   2      395.15      395.35     15.11 o 
 -14   2   2     1081.41     1156.51     25.76 o 
 -12   2   2        3.46       15.07      4.13 o 
 -10   2   2     1403.95     1589.64     25.80 o 
  -8   2   2     2185.88     2258.19     34.40 o 
  -6   2   2    38868.70    39981.84    641.81 o 
  -4   2   2      234.50      286.20      6.26 o 
  -2   2   2      101.87      162.78      4.96 o 
   0   2   2    13892.82    15144.34    196.19 o 
   2   2   2      156.71      146.64      4.76 o 
   4   2   2    18422.42    17948.52    289.07 o 
   6   2   2     1947.97     2138.77     33.38 o 
   8   2   2     2451.74     2774.04     49.49 o 
  10   2   2     4078.49     4410.93     66.55 o 
  12   2   2       16.30       15.26      3.37 o 
  14   2   2     2730.79     2797.76     46.18 o 
  16   2   2      172.48      178.66     10.09 o 
  18   2   2      494.00      487.15     17.35 o 
  20   2   2      204.35      183.08     14.18 o 
  22   2   2      164.87      190.33     22.23 o 
 -23   3   2      257.85      227.89     16.82 o 
 -21   3   2       62.62       74.32     10.98 o 
 -19   3   2       24.36       21.14      8.71 o 
 -17   3   2     2289.25     2232.23     45.31 o 
 -15   3   2      129.07      179.90     15.72 o 
 -13   3   2      334.36      312.41     11.12 o 
 -11   3   2     5994.08     6248.73     90.98 o 
  -9   3   2       32.01       38.04      2.02 o 
  -7   3   2       91.84      194.71      5.12 o 
  -5   3   2      325.68      216.87      5.38 o 
  -3   3   2     4530.59     4575.45     69.62 o 
  -1   3   2      271.46      426.89      9.93 o 
   1   3   2     8824.51    10604.14    161.38 o 
   3   3   2      877.88     1068.39     35.77 o 
   5   3   2     2187.95     3263.50     48.90 o 
   7   3   2     1266.79      710.08     17.15 o 
   9   3   2       76.44      114.29      5.37 o 
  11   3   2      229.12      212.98      7.70 o 
  13   3   2     1801.91     1818.17     32.05 o 
  15   3   2        0.26       -6.06      4.04 o 
  17   3   2       44.75       34.77      6.47 o 
  19   3   2       97.05       75.94     11.21 o 
  21   3   2       17.02       16.62     13.45 o 
 -22   4   2     1092.65     1101.08     36.84 o 
 -20   4   2      623.03      617.06     20.26 o 
 -18   4   2      685.86      677.42     20.11 o 
 -16   4   2      143.27      193.17     10.05 o 
 -14   4   2     4186.69     3937.27     71.56 o 
 -12   4   2     3900.63     3937.39     70.44 o 
 -10   4   2      166.12      191.03      5.96 o 
  -8   4   2       37.98       69.09      3.38 o 
  -6   4   2       19.44       33.68      2.57 o 
  -4   4   2      111.89      102.07      4.53 o 
  -2   4   2      708.22      691.96     15.27 o 
   0   4   2     3623.39     4396.22     63.82 o 
   2   4   2       15.15       34.59      2.67 o 
   4   4   2    21048.08    23142.76    285.12 o 
   6   4   2     7621.59     8093.91    109.07 o 
   8   4   2     3479.28     4018.62     56.94 o 
  10   4   2      305.51      394.54     10.46 o 
  12   4   2      303.81      290.18      9.51 o 
  14   4   2     1700.65     1783.63     45.59 o 
  16   4   2     1808.02     1826.21     74.70 o 
  18   4   2      789.50      741.35     28.40 o 
  20   4   2       94.26      111.78     13.27 o 
 -23   5   2       50.94       29.32     16.06 o 
 -21   5   2       34.62       22.14      6.55 o 
 -19   5   2     1341.56     1279.38     31.56 o 
 -17   5   2      437.06      388.04     14.77 o 
 -15   5   2     2116.78     2092.24     42.95 o 
 -13   5   2       66.24       89.69      7.23 o 
 -11   5   2      559.81      665.04     16.14 o 
  -9   5   2     1357.45     1479.73     23.64 o 
  -7   5   2      331.60      338.17      9.14 o 
  -5   5   2     2011.06     2347.60     40.00 o 
  -3   5   2      458.09      422.01     10.45 o 
  -1   5   2     2311.59     1898.76     28.63 o 
   1   5   2     2247.29     2666.92     81.31 o 
   3   5   2    14960.91    14173.48    213.22 o 
   5   5   2     2778.57     2456.85     32.40 o 
   7   5   2      552.32      647.30     11.31 o 
   9   5   2     3982.38     4245.88     51.94 o 
  11   5   2     2207.41     2125.77     39.93 o 
  13   5   2     1644.23     1549.48     55.43 o 
  15   5   2      294.92      283.19     16.11 o 
  17   5   2      502.41      540.92     23.84 o 
  19   5   2     1220.33     1243.62     40.70 o 
  21   5   2      812.62      809.49     32.30 o 
 -22   6   2       17.69       26.94     14.85 o 
 -20   6   2     1178.47     1310.10     40.99 o 
 -18   6   2      452.44      441.38     16.87 o 
 -16   6   2       44.52       59.40      7.39 o 
 -14   6   2      773.42      769.62     19.55 o 
 -12   6   2     2909.28     2998.38     52.38 o 
 -10   6   2      103.71      138.21      7.05 o 
  -8   6   2     1146.32     1314.30     24.32 o 
  -6   6   2     2010.35     2214.37     37.31 o 
  -4   6   2     1261.36      996.44     19.14 o 
  -2   6   2        3.89       32.77      6.33 o 
   0   6   2      106.76       41.42      7.04 o 
   2   6   2     3919.24     3862.05     89.89 o 
   4   6   2      719.66      559.08     12.76 o 
   6   6   2     2351.88     2396.10     36.21 o 
   8   6   2     3709.35     3614.65     55.24 o 
  10   6   2     3167.23     3142.10     49.44 o 
  12   6   2        0.00       -2.46      4.62 o 
  14   6   2        3.90       24.25      7.75 o 
  16   6   2     1669.29     1700.00     49.02 o 
  18   6   2       19.26       49.68     10.68 o 
  20   6   2      126.85      116.30     22.41 o 
 -21   7   2        2.23        2.11      7.31 o 
 -19   7   2      189.85      213.78     15.45 o 
 -17   7   2        0.69        1.32      6.09 o 
 -15   7   2     1018.24     1050.83     27.09 o 
 -13   7   2      456.59      531.59     18.53 o 
 -11   7   2      962.89      946.53     21.92 o 
  -9   7   2      332.29      307.34     12.56 o 
  -7   7   2     3302.89     2977.31     49.58 o 
  -5   7   2      769.28      722.10     15.73 o 
  -3   7   2       16.56       10.98      2.97 o 
  -1   7   2       73.18       67.25      4.57 o 
   1   7   2      735.37      627.14     19.89 o 
   3   7   2      935.57     1040.49     40.98 o 
   5   7   2      520.80      596.46     14.59 o 
   7   7   2       21.99       17.23      4.41 o 
   9   7   2        1.34        1.73     10.27 o 
  11   7   2     4521.63     4404.10    100.27 o 
  13   7   2      580.29      489.98     21.66 o 
  15   7   2      792.46      752.06     28.72 o 
  17   7   2       97.28      102.19     24.94 o 
  19   7   2      157.38      201.21     17.44 o 
 -20   8   2        7.63        1.65      7.59 o 
 -18   8   2      243.97      245.45     24.94 o 
 -16   8   2      858.90      919.70     37.65 o 
 -14   8   2       25.25       35.30      8.16 o 
 -12   8   2      250.25      307.71     12.33 o 
 -10   8   2       37.18       18.78      6.21 o 
  -8   8   2       88.28      135.29      9.30 o 
  -6   8   2      194.92      145.58      6.98 o 
  -4   8   2        0.22       20.56      6.04 o 
  -2   8   2      150.77      100.83      5.81 o 
   0   8   2       85.87       73.37      5.27 o 
   2   8   2      355.99      394.79     20.82 o 
   4   8   2      113.91      144.31      7.16 o 
   6   8   2      497.41      548.90     16.31 o 
   8   8   2      760.77      853.68     21.96 o 
  10   8   2        5.05        8.46      6.49 o 
  12   8   2     2570.38     2504.64     64.50 o 
  14   8   2      561.00      587.93     25.52 o 
  16   8   2       83.58       81.36     11.54 o 
  18   8   2       27.49       30.16     17.28 o 
 -17   9   2     1216.42     1169.00     38.89 o 
 -15   9   2       84.40       88.60     15.41 o 
 -13   9   2      304.32      335.65     18.27 o 
 -11   9   2      536.09      589.42     20.34 o 
  -9   9   2       50.21       34.01      6.98 o 
  -7   9   2     1966.99     2095.99     46.66 o 
  -5   9   2      113.43       81.61      5.99 o 
  -3   9   2     1781.78     1569.09     30.41 o 
  -1   9   2      327.06      303.33     13.75 o 
   1   9   2      352.57      352.84     15.56 o 
   3   9   2     4404.63     4094.64    124.66 o 
   5   9   2      191.91      115.31      8.04 o 
   7   9   2       38.05       13.53      5.08 o 
   9   9   2     1583.29     1671.70     47.25 o 
  11   9   2      660.40      687.64     50.17 o 
  13   9   2      278.33      249.75     17.13 o 
  15   9   2       58.78       84.79     14.85 o 
 -16  10   2       88.30      100.24     12.89 o 
 -14  10   2       13.83       11.03      9.81 o 
 -12  10   2      321.09      431.33     20.85 o 
 -10  10   2        6.36        4.03      5.82 o 
  -8  10   2      258.33      272.35     13.80 o 
  -6  10   2     3056.17     3153.44     65.98 o 
  -4  10   2        0.34        8.39      6.12 o 
  -2  10   2      164.02       87.51     14.68 o 
   0  10   2       50.59       23.70      6.45 o 
   2  10   2    13534.43    13250.12    189.83 o 
   4  10   2      288.82      248.37     11.76 o 
   6  10   2      233.25      257.92     11.94 o 
   8  10   2      598.29      585.77     24.78 o 
  10  10   2        1.38        5.79      7.36 o 
  12  10   2      117.91      149.47     14.57 o 
  14  10   2       61.44       90.77     32.41 o 
 -13  11   2       51.16       18.12     12.33 o 
 -11  11   2      314.38      339.56     20.36 o 
  -9  11   2      182.94      240.61     16.07 o 
  -7  11   2      107.14      137.06     11.26 o 
  -5  11   2      142.05      117.24     12.95 o 
  -3  11   2      760.22      824.02     23.81 o 
  -1  11   2       66.10       58.16      8.69 o 
   1  11   2      525.10      552.42     19.31 o 
   3  11   2       95.37       81.75      7.95 o 
   5  11   2      120.08      163.81     10.24 o 
   7  11   2     1507.33     1625.22     47.93 o 
   9  11   2       77.21      105.91     12.71 o 
  11  11   2      289.16      371.23     22.09 o 
 -10  12   2       41.11       31.10      9.30 o 
  -8  12   2      169.63      185.29     19.99 o 
  -6  12   2      383.39      422.36     23.77 o 
  -4  12   2       38.89       87.09     13.63 o 
  -2  12   2       32.97       26.37      7.04 o 
   0  12   2       10.46       10.94      8.17 o 
   2  12   2      295.64      351.70     17.46 o 
   4  12   2      180.73      141.82     13.51 o 
   6  12   2       42.91       51.63      9.76 o 
   8  12   2      137.84       86.31     12.71 o 
  -7  13   2        6.31       33.06     13.07 o 
  -5  13   2      142.05      134.30     18.30 o 
  -3  13   2      126.25      124.44     27.74 o 
  -1  13   2      102.60       99.67     10.22 o 
   1  13   2       76.41       71.59     14.48 o 
   3  13   2       11.53        5.42     10.27 o 
   5  13   2       89.76       64.15     12.89 o 
 -25   1   3       26.18       38.69     11.56 o 
 -23   1   3     2446.91     2454.46     64.78 o 
 -21   1   3      369.45      388.70     19.48 o 
 -19   1   3      161.91      126.42     11.36 o 
 -17   1   3      698.54      641.06     18.13 o 
 -15   1   3     3269.90     3116.70     57.49 o 
 -13   1   3      306.18      482.21     11.04 o 
 -11   1   3      331.43      315.66      8.57 o 
  -9   1   3       11.58       -1.94      2.55 o 
  -7   1   3     2670.95     3141.57     46.14 o 
  -5   1   3   138875.63   141259.91   4709.87 o 
  -3   1   3      826.74     1126.59     19.76 o 
  -1   1   3     9228.17     9019.72    178.18 o 
   1   1   3     1056.27     1525.70     38.47 o 
   3   1   3       44.31       30.04      3.73 o 
   5   1   3     4075.37     4907.99     71.85 o 
   7   1   3     2694.42     3500.55     54.43 o 
   9   1   3      895.47     1184.96     21.71 o 
  11   1   3       14.84       17.98      3.38 o 
  13   1   3        0.26        2.12      3.26 o 
  15   1   3     5262.00     5354.27     82.71 o 
  17   1   3        0.89       10.95      5.50 o 
  19   1   3       83.70       96.51     19.61 o 
  21   1   3        0.33       -5.64      7.51 o 
 -24   2   3      114.62      107.49     14.76 o 
 -22   2   3       22.61       20.08      8.72 o 
 -20   2   3     1019.30     1007.44     33.10 o 
 -18   2   3     1055.97     1003.08     25.00 o 
 -16   2   3      602.95      616.66     18.35 o 
 -14   2   3    16000.87    15382.26    253.25 o 
 -12   2   3      727.32      985.59     21.15 o 
 -10   2   3      421.58      738.75     14.92 o 
  -8   2   3     1466.99     1483.16     28.31 o 
  -6   2   3    51859.58    48681.01    953.13 o 
  -4   2   3     7074.78     5509.37     83.16 o 
  -2   2   3      206.94      177.78      5.23 o 
   0   2   3    47277.26    47342.33    817.34 o 
   2   2   3    20018.80    18962.69    509.64 o 
   4   2   3     6378.30     6846.32    160.00 o 
   6   2   3      282.62       16.53      3.61 o 
   8   2   3     8961.52     8067.99    116.59 o 
  10   2   3      744.48      490.56     12.00 o 
  12   2   3      301.85      372.95     10.91 o 
  14   2   3      425.41      466.56     13.24 o 
  16   2   3      278.25      305.83     19.41 o 
  18   2   3      126.98      119.69      9.62 o 
  20   2   3       36.44       40.72     13.63 o 
 -23   3   3      362.46      364.92     20.80 o 
 -21   3   3      263.70      261.60     34.93 o 
 -19   3   3      253.29      225.87     11.40 o 
 -17   3   3      270.79      292.60     12.18 o 
 -15   3   3      419.13      348.63     17.44 o 
 -13   3   3      202.60      238.24     15.00 o 
 -11   3   3     1802.21     1886.28     36.46 o 
  -9   3   3     2149.15     1948.26     36.70 o 
  -7   3   3       62.52       90.98      5.53 o 
  -5   3   3      398.38      468.76      9.46 o 
  -3   3   3    15242.52    13794.72    203.93 o 
  -1   3   3    13307.06    11448.88    171.91 o 
   1   3   3      322.22      360.92      7.92 o 
   3   3   3    15426.18    14160.56    341.45 o 
   5   3   3    31527.00    32855.13    527.17 o 
   7   3   3     3268.56     3506.70     53.41 o 
   9   3   3       79.29      118.59      8.41 o 
  11   3   3      299.40      237.59      8.36 o 
  13   3   3     2855.63     2773.03     45.87 o 
  15   3   3       14.06       26.70      7.83 o 
  17   3   3      299.25      294.79     19.89 o 
  19   3   3      567.73      615.11     26.22 o 
  21   3   3      380.33      380.89     31.20 o 
 -24   4   3      384.86      366.00     23.07 o 
 -22   4   3      445.68      498.50     23.45 o 
 -20   4   3     1064.83     1098.82     28.41 o 
 -18   4   3       90.97       88.46     10.64 o 
 -16   4   3      678.87      622.44     18.30 o 
 -14   4   3        7.21       27.96      4.85 o 
 -12   4   3       17.27       16.88      5.97 o 
 -10   4   3     2934.58     2784.50     51.11 o 
  -8   4   3      182.06      278.73      6.92 o 
  -6   4   3     3783.59     3826.49     59.71 o 
  -4   4   3     8521.62     9604.47    144.08 o 
  -2   4   3      558.53      360.80      8.25 o 
   0   4   3       10.09       24.70      2.81 o 
   2   4   3      195.04      158.21      5.38 o 
   4   4   3    10838.48    11403.66    159.04 o 
   6   4   3      662.16      724.54     20.01 o 
   8   4   3      192.94      224.88      7.50 o 
  10   4   3     2380.04     2635.48     42.79 o 
  12   4   3        0.49       -1.34      3.72 o 
  14   4   3       11.83       11.86      6.16 o 
  16   4   3     1265.58     1239.47     38.38 o 
  18   4   3      628.14      635.65     26.47 o 
  20   4   3       35.56       31.28     10.83 o 
 -23   5   3       38.68       38.70     10.54 o 
 -21   5   3       52.42       60.58     16.10 o 
 -19   5   3      196.16      231.79     12.28 o 
 -17   5   3      115.21      128.70      9.33 o 
 -15   5   3        5.59        2.17      4.48 o 
 -13   5   3       19.37       14.80      6.13 o 
 -11   5   3       58.77       36.17      4.34 o 
  -9   5   3      316.25      336.67      8.51 o 
  -7   5   3      701.80      742.00     14.87 o 
  -5   5   3     5288.05     5340.56     82.45 o 
  -3   5   3     2300.03     3317.51     52.65 o 
  -1   5   3     1972.55     1624.20     25.33 o 
   1   5   3     1522.40     1781.68     29.35 o 
   3   5   3     1246.11     1329.51     33.12 o 
   5   5   3      366.35      391.91     10.42 o 
   7   5   3      284.16      369.86      8.63 o 
   9   5   3        0.49       11.10      3.85 o 
  11   5   3      551.71      596.69     20.01 o 
  13   5   3      285.47      286.87     15.84 o 
  15   5   3       21.75       31.58      8.18 o 
  17   5   3      252.89      275.01     19.05 o 
  19   5   3        0.05       -1.08      8.03 o 
 -22   6   3      106.54       89.43     12.18 o 
 -20   6   3        0.45       -3.92      5.34 o 
 -18   6   3      422.68      389.57     15.66 o 
 -16   6   3      407.56      407.07     14.00 o 
 -14   6   3     2422.06     2218.17     41.72 o 
 -12   6   3      532.90      419.81     13.07 o 
 -10   6   3     2122.51     2235.42     46.98 o 
  -8   6   3     2320.78     2566.45     42.82 o 
  -6   6   3     1016.28     1158.45     21.67 o 
  -4   6   3       41.63       25.40      3.01 o 
  -2   6   3      531.24      502.23     11.82 o 
   0   6   3     3915.11     3900.13     55.76 o 
   2   6   3      224.12      277.41     12.42 o 
   4   6   3       80.13       89.62      6.45 o 
   6   6   3       52.44       19.32      4.10 o 
   8   6   3      741.71      859.55     22.52 o 
  10   6   3       77.05       92.66      6.03 o 
  12   6   3        7.09       -0.26      5.50 o 
  14   6   3      213.99      106.54     11.86 o 
  16   6   3      279.91      276.30     17.68 o 
  18   6   3        5.81        8.51      8.63 o 
 -21   7   3        1.21        1.31      7.12 o 
 -19   7   3      133.78      135.03     13.08 o 
 -17   7   3     1379.50     1391.55     33.59 o 
 -15   7   3      143.52      164.00      9.40 o 
 -13   7   3     5722.91     5940.18     97.07 o 
 -11   7   3      118.58      144.18      8.05 o 
  -9   7   3      492.93      477.88     15.90 o 
  -7   7   3     4678.11     5194.44     81.82 o 
  -5   7   3      513.30      474.32     11.90 o 
  -3   7   3     4010.61     3843.94     61.94 o 
  -1   7   3     4999.16     4871.30     77.10 o 
   1   7   3      574.64      597.51     18.95 o 
   3   7   3     4103.12     3316.15    167.28 o 
   5   7   3     1904.25     1674.79     32.67 o 
   7   7   3     7413.78     6935.75    119.36 o 
   9   7   3       34.83       39.93     18.52 o 
  11   7   3      327.34      252.72     15.65 o 
  13   7   3       18.88        2.16      7.84 o 
  15   7   3       36.79       30.08      9.37 o 
  17   7   3       50.89       27.34      9.99 o 
 -20   8   3      243.35      249.03     17.35 o 
 -18   8   3       32.32       28.95      8.58 o 
 -16   8   3       36.10       53.85      9.24 o 
 -14   8   3       31.80       42.97      6.45 o 
 -12   8   3       26.42       10.90     11.03 o 
 -10   8   3       22.45       28.68      7.02 o 
  -8   8   3      174.18      145.41     11.34 o 
  -6   8   3     1016.00      964.01     20.33 o 
  -4   8   3     1797.57     1901.42     34.40 o 
  -2   8   3      162.38      208.42     10.89 o 
   0   8   3     1368.71     1147.10     26.61 o 
   2   8   3     6640.23     5844.56    176.48 o 
   4   8   3     5305.93     5289.47     86.33 o 
   6   8   3        4.27       16.60     10.65 o 
   8   8   3     6304.46     6225.40    109.33 o 
  10   8   3       96.43       79.15     12.14 o 
  12   8   3     1967.17     1788.78     50.82 o 
  14   8   3      561.98      500.09     23.45 o 
  16   8   3      486.89      408.57     22.52 o 
 -19   9   3      418.91      483.78     23.86 o 
 -17   9   3      735.25      791.24     30.37 o 
 -15   9   3       23.91       27.46     11.77 o 
 -13   9   3        0.27       -0.61      7.38 o 
 -11   9   3      104.43      110.24     17.09 o 
  -9   9   3       47.53       39.60      7.29 o 
  -7   9   3     2029.05     2168.53     47.50 o 
  -5   9   3     1104.53     1130.48     23.60 o 
  -3   9   3     2266.29     2077.96     37.81 o 
  -1   9   3     1224.06     1207.36     56.90 o 
   1   9   3      752.05      733.93     25.97 o 
   3   9   3     4687.23     4675.40    154.82 o 
   5   9   3      262.16      247.35     11.52 o 
   7   9   3     1296.33     1335.45     31.10 o 
   9   9   3      549.79      544.48     23.86 o 
  11   9   3      401.71      393.35     20.97 o 
  13   9   3      833.18      745.74     29.97 o 
  15   9   3      206.60      200.66     16.95 o 
 -16  10   3      286.62      289.04     18.78 o 
 -14  10   3      264.86      292.91     18.07 o 
 -12  10   3      146.67      181.10     20.27 o 
 -10  10   3        9.88       -1.21      7.20 o 
  -8  10   3       19.22       18.79      6.33 o 
  -6  10   3      959.92     1004.13     27.88 o 
  -4  10   3      648.98      741.58     21.42 o 
  -2  10   3       11.21        5.80      6.39 o 
   0  10   3      731.51      766.39     31.72 o 
   2  10   3     1041.71     1132.32     27.93 o 
   4  10   3      347.22      406.33     21.81 o 
   6  10   3       74.71       43.19      7.65 o 
   8  10   3       19.18       25.48      8.84 o 
  10  10   3       64.05       98.78     12.48 o 
  12  10   3       11.30       -9.40      9.25 o 
  14  10   3       88.37      107.55     14.15 o 
 -15  11   3        2.55        0.17      7.65 o 
 -13  11   3        3.17        6.47      8.68 o 
 -11  11   3       81.63       91.86     11.42 o 
  -9  11   3      223.58      218.57     13.48 o 
  -7  11   3       38.78       45.74      9.99 o 
  -5  11   3       27.42        7.09      7.75 o 
  -3  11   3       54.26       61.37      7.87 o 
  -1  11   3      384.45      354.51     31.54 o 
   1  11   3        1.49        3.23      5.66 o 
   3  11   3       17.54       12.29      5.14 o 
   5  11   3        9.66        9.34      6.56 o 
   7  11   3      136.16      110.74     13.08 o 
   9  11   3       11.01        1.72      7.70 o 
  11  11   3      148.86      195.96     17.31 o 
 -12  12   3       16.66       13.45     11.95 o 
 -10  12   3        0.57        3.92     10.27 o 
  -8  12   3      177.79      173.85     31.47 o 
  -6  12   3        8.70        3.12      8.39 o 
  -4  12   3       11.48        4.16      8.65 o 
  -2  12   3       12.27        7.56      9.62 o 
   0  12   3      869.35      810.01     51.08 o 
   2  12   3      546.10      584.84     21.12 o 
   4  12   3       29.92       33.23     13.86 o 
   6  12   3      371.25      387.77     21.91 o 
   8  12   3      338.39      414.99     23.21 o 
  -7  13   3        9.64       16.06     11.58 o 
  -5  13   3        6.14        4.74      9.27 o 
  -3  13   3      100.81       80.35     13.54 o 
  -1  13   3       36.55       36.86     11.07 o 
   1  13   3      178.78      248.97     14.49 o 
   3  13   3      176.43      177.82     21.11 o 
 -24   0   4        4.54        7.84     11.39 o 
 -22   0   4      312.95      286.18     24.47 o 
 -20   0   4     1733.77     1789.83     69.36 o 
 -18   0   4     1180.57     1085.35     46.91 o 
 -16   0   4      255.06      389.11     24.47 o 
 -14   0   4     5367.81     5035.13    124.90 o 
 -12   0   4      248.99      153.28      7.66 o 
 -10   0   4       97.56       71.96      9.15 o 
  -8   0   4    18394.05    18160.86    358.70 o 
  -6   0   4    17430.85    15854.72    313.30 o 
  -4   0   4   323388.03   276727.88   7597.22 o 
  -2   0   4     1215.44     1021.13     33.89 o 
   0   0   4      158.64      237.27     13.08 o 
   2   0   4     1470.25     1854.38     47.09 o 
   4   0   4    18915.61    21189.98    419.25 o 
   6   0   4      214.45      252.04     10.35 o 
   8   0   4     2367.56     2293.18     52.84 o 
  10   0   4      180.63      252.40     12.23 o 
  12   0   4       81.37      117.54     12.61 o 
  14   0   4     4817.97     4882.39    107.87 o 
  16   0   4     4188.53     4268.37     97.34 o 
  18   0   4      675.94      679.64     26.65 o 
  20   0   4        0.09        3.74     10.09 o 
 -25   1   4      791.40      887.56     34.07 o 
 -23   1   4        0.58        3.95      7.87 o 
 -21   1   4       16.32       35.02      8.65 o 
 -19   1   4        2.68       -0.28      6.21 o 
 -17   1   4      409.96      429.43     18.56 o 
 -15   1   4     9032.78     8983.11    151.15 o 
 -13   1   4     5408.30     4981.47     73.55 o 
 -11   1   4     3349.86     3012.51     45.53 o 
  -9   1   4     8423.53     7984.06    113.57 o 
  -7   1   4    11106.53    11130.25    156.70 o 
  -5   1   4    39116.28    43654.55    830.44 o 
  -3   1   4    17091.84    15929.54    452.26 o 
  -1   1   4    29694.10    29756.55    514.04 o 
   1   1   4       49.58      193.72      8.39 o 
   3   1   4    22204.69    21593.17    563.60 o 
   5   1   4      887.54      986.44     17.87 o 
   7   1   4        7.14       14.92      5.17 o 
   9   1   4      821.04     1131.47     21.48 o 
  11   1   4       46.37       37.09      7.20 o 
  13   1   4     4354.58     4331.70     68.08 o 
  15   1   4      177.55      216.12      9.84 o 
  17   1   4       87.20       88.60      7.62 o 
  19   1   4      575.85      573.31     25.17 o 
  21   1   4      207.07      231.06     24.10 o 
 -24   2   4       62.99       65.89     11.67 o 
 -22   2   4        1.66        8.22      7.13 o 
 -20   2   4      225.92      240.90     30.73 o 
 -18   2   4      639.29      676.57     49.05 o 
 -16   2   4      279.36      289.57     11.31 o 
 -14   2   4     6431.40     6914.09    118.04 o 
 -12   2   4        3.83        7.39      3.04 o 
 -10   2   4      201.99      254.50     26.65 o 
  -8   2   4     5196.73     5425.95     91.71 o 
  -6   2   4    18660.55    20162.32    595.66 o 
  -4   2   4     3210.49     3506.87     64.31 o 
  -2   2   4     8958.00     7413.88    109.81 o 
   0   2   4      655.85      441.78     10.32 o 
   2   2   4     2916.85     2975.70     50.53 o 
   4   2   4        5.09        5.23      2.12 o 
   6   2   4    11679.81    14012.65    198.38 o 
   8   2   4      115.79      112.39      5.44 o 
  10   2   4      449.22      453.21     11.81 o 
  12   2   4      770.70      732.89     16.88 o 
  14   2   4       35.99       40.70      5.47 o 
  16   2   4      878.18      973.42     22.24 o 
  18   2   4       69.80       71.61     11.04 o 
  20   2   4       38.85       49.30     10.05 o 
 -23   3   4       66.28       40.74     13.35 o 
 -21   3   4       29.37       21.51      8.45 o 
 -19   3   4        0.01       -2.70      4.55 o 
 -17   3   4      241.26      276.81     21.32 o 
 -15   3   4       11.58       11.94      7.31 o 
 -13   3   4      831.31      903.64     26.48 o 
 -11   3   4     1157.83     1122.40     24.13 o 
  -9   3   4       11.18        6.97      9.06 o 
  -7   3   4     2496.51     2565.48     44.08 o 
  -5   3   4       13.16       29.88      2.35 o 
  -3   3   4     3047.85     4191.79    104.46 o 
  -1   3   4     1566.78     1689.73     28.83 o 
   1   3   4    17354.20    17579.52    308.88 o 
   3   3   4     2957.54     3174.77     52.32 o 
   5   3   4     8304.19     9953.90    252.37 o 
   7   3   4     9950.56    10277.26    147.46 o 
   9   3   4      507.91      428.34     12.53 o 
  11   3   4        0.24        2.45      2.96 o 
  13   3   4     3542.56     3255.68     62.16 o 
  15   3   4      356.11      288.49     13.26 o 
  17   3   4      715.04      756.90     28.99 o 
  19   3   4      303.73      297.64     18.95 o 
 -24   4   4      120.07      137.11     17.37 o 
 -22   4   4       49.77       25.24      8.57 o 
 -20   4   4       70.18      102.15      8.92 o 
 -18   4   4     1262.03     1217.02     29.19 o 
 -16   4   4     2098.99     2187.67     44.33 o 
 -14   4   4     2327.20     2370.28     46.21 o 
 -12   4   4      161.72      130.31     16.89 o 
 -10   4   4       58.18       41.31      4.40 o 
  -8   4   4        1.80       12.94      2.75 o 
  -6   4   4      316.75      215.02      7.29 o 
  -4   4   4     3531.97     3690.51     57.83 o 
  -2   4   4      101.63       72.90      4.69 o 
   0   4   4     2715.89     3251.52     46.27 o 
   2   4   4        4.86       25.55      4.21 o 
   4   4   4      759.49     1133.45     41.12 o 
   6   4   4      717.61      515.89     14.07 o 
   8   4   4      193.02      154.81     10.16 o 
  10   4   4      204.42      180.09      9.39 o 
  12   4   4        5.81        4.39      4.45 o 
  14   4   4      394.94      334.01     17.81 o 
  16   4   4     1347.07     1429.55     77.19 o 
  18   4   4       97.06      105.02     13.12 o 
  20   4   4       40.89       57.36     11.62 o 
 -23   5   4        4.38        6.20      8.42 o 
 -21   5   4      425.29      403.27     20.87 o 
 -19   5   4        0.44       -2.64      5.28 o 
 -17   5   4     4913.25     5084.68     92.04 o 
 -15   5   4     1004.43     1081.58     26.20 o 
 -13   5   4      171.80      209.32      9.70 o 
 -11   5   4      373.72      252.98      9.20 o 
  -9   5   4      727.58      525.88     15.42 o 
  -7   5   4     3547.52     3083.42     49.70 o 
  -5   5   4     2176.43     2197.33     36.50 o 
  -3   5   4    11621.91    14007.73    209.18 o 
  -1   5   4      661.56      571.56     17.59 o 
   1   5   4     1006.89      885.42     18.79 o 
   3   5   4      698.69      744.72     16.29 o 
   5   5   4     3022.76     3033.69     45.23 o 
   7   5   4        9.42       37.33      7.43 o 
   9   5   4     1171.54      944.07     23.52 o 
  11   5   4     1082.45      933.56     24.16 o 
  13   5   4      974.88      775.03     28.01 o 
  15   5   4        1.97       14.22      7.57 o 
  17   5   4        0.31        5.06      7.42 o 
  19   5   4      618.81      630.84     40.82 o 
 -22   6   4       98.20      134.10     24.37 o 
 -20   6   4      514.83      546.31     19.38 o 
 -18   6   4      496.32      508.28     16.49 o 
 -16   6   4        2.86       15.02      5.23 o 
 -14   6   4     3407.47     3573.26     61.82 o 
 -12   6   4     1712.51     1714.66     33.30 o 
 -10   6   4     1254.58     1195.82     28.68 o 
  -8   6   4      111.34      101.40      5.24 o 
  -6   6   4     1188.65     1484.11     26.64 o 
  -4   6   4      288.26      280.55      8.38 o 
  -2   6   4     1191.28     1560.58     27.73 o 
   0   6   4      942.13      982.06     20.68 o 
   2   6   4     5142.04     5538.04    146.99 o 
   4   6   4      178.35      196.87      7.40 o 
   6   6   4     1405.25     1466.61     26.73 o 
   8   6   4      183.05      194.63      8.26 o 
  10   6   4     1314.33     1407.28     26.80 o 
  12   6   4     1634.02     1385.22     59.26 o 
  14   6   4     1080.28     1045.95     50.46 o 
  16   6   4     1429.57     1405.93     44.66 o 
  18   6   4      923.91      976.57     48.11 o 
 -21   7   4      169.22      136.56     13.69 o 
 -19   7   4       13.75       22.24      6.74 o 
 -17   7   4      412.46      398.36     14.83 o 
 -15   7   4      288.72      291.46     12.23 o 
 -13   7   4     4809.34     5110.16     85.04 o 
 -11   7   4     1791.34     1858.61     41.50 o 
  -9   7   4     2045.60     2264.51     47.89 o 
  -7   7   4      183.77      262.70      8.66 o 
  -5   7   4      628.84      641.53     14.60 o 
  -3   7   4      463.00      480.91     12.27 o 
  -1   7   4        6.34        3.31      4.73 o 
   1   7   4       80.53       66.09      7.47 o 
   3   7   4      344.82      336.64     15.26 o 
   5   7   4       42.13       39.40      6.25 o 
   7   7   4     3062.42     2950.45     56.71 o 
   9   7   4      697.38      663.49     16.28 o 
  11   7   4        0.57       18.21      9.81 o 
  13   7   4      818.00      878.23     32.10 o 
  15   7   4      625.28      597.13     31.76 o 
  17   7   4      122.45      104.90     13.88 o 
 -20   8   4      295.50      284.67     22.32 o 
 -18   8   4       94.85       67.30      8.90 o 
 -16   8   4      312.33      316.31     14.49 o 
 -14   8   4      228.77      194.05     15.36 o 
 -12   8   4     4719.12     4834.49     81.68 o 
 -10   8   4     2757.06     2846.68     59.76 o 
  -8   8   4      250.49      339.71     13.64 o 
  -6   8   4       87.80      140.30      8.42 o 
  -4   8   4      856.64      945.98     20.10 o 
  -2   8   4       56.84       55.57      5.89 o 
   0   8   4     1407.07     1372.37     28.19 o 
   2   8   4      260.94      262.61     13.56 o 
   4   8   4        1.90       16.14      9.92 o 
   6   8   4      445.72      404.14     23.70 o 
   8   8   4     3146.31     3172.83     61.53 o 
  10   8   4        3.91        5.83      7.04 o 
  12   8   4       20.94       10.85     14.57 o 
  14   8   4       85.69      101.47     13.21 o 
  16   8   4      146.23      132.67     15.25 o 
 -19   9   4       28.08       31.20     10.09 o 
 -17   9   4     1070.40     1058.22     35.74 o 
 -15   9   4      162.41      156.90     13.12 o 
 -13   9   4      526.53      370.29     14.31 o 
 -11   9   4      600.09      540.92     28.55 o 
  -9   9   4        1.73        2.92      5.56 o 
  -7   9   4      664.90      675.19     20.90 o 
  -5   9   4      220.35      226.20     10.81 o 
  -3   9   4      166.56      122.65     11.07 o 
  -1   9   4     1441.43     1663.47     37.97 o 
   1   9   4      294.41      256.80     12.38 o 
   3   9   4     3778.16     3710.91    100.64 o 
   5   9   4      314.83      285.49     12.94 o 
   7   9   4      186.58      216.14     11.64 o 
   9   9   4      156.65      194.14     15.24 o 
  11   9   4      294.76      246.58     17.63 o 
  13   9   4       16.41        5.29      7.08 o 
  15   9   4       19.29       48.04     10.63 o 
 -16  10   4        0.57       -4.43      7.26 o 
 -14  10   4      134.15      169.05     14.39 o 
 -12  10   4      210.96      198.73     17.03 o 
 -10  10   4        0.47       -7.01      5.04 o 
  -8  10   4      270.44      247.00     16.82 o 
  -6  10   4      742.43      763.09     29.62 o 
  -4  10   4      139.91      138.66     10.62 o 
  -2  10   4     4265.43     3905.07     77.71 o 
   0  10   4     2363.34     2402.06     66.83 o 
   2  10   4       37.31       44.05      7.32 o 
   4  10   4        7.09       -1.01      4.80 o 
   6  10   4      386.16      366.66     15.03 o 
   8  10   4      302.61      296.16     18.59 o 
  10  10   4      874.18      947.97     35.55 o 
  12  10   4       99.35       81.15     12.71 o 
 -15  11   4       51.44       62.99     16.06 o 
 -13  11   4       91.76      132.57     16.16 o 
 -11  11   4      790.64      901.04     35.66 o 
  -9  11   4      255.02      241.68     17.97 o 
  -7  11   4      937.16     1019.11     37.23 o 
  -5  11   4       79.07       85.87     11.67 o 
  -3  11   4      480.60      542.13     19.11 o 
  -1  11   4     1890.50     1693.43     96.06 o 
   1  11   4        3.17       10.42      6.25 o 
   3  11   4       11.62       11.97      5.71 o 
   5  11   4     1166.15     1233.69     31.27 o 
   7  11   4      299.77      322.73     20.22 o 
   9  11   4      251.01      256.98     19.12 o 
  11  11   4      150.86      254.42     35.96 o 
 -12  12   4       12.19       -3.36     11.95 o 
 -10  12   4        0.48        0.53      9.41 o 
  -8  12   4      235.71      239.97     18.35 o 
  -6  12   4      311.18      360.16     36.52 o 
  -4  12   4      363.53      453.58     24.07 o 
  -2  12   4       56.62       18.92      9.25 o 
   0  12   4      410.55      344.50     29.94 o 
   2  12   4      145.33      153.58     11.68 o 
   4  12   4      389.89      368.41     16.31 o 
   6  12   4      179.51      167.15     15.96 o 
   8  12   4       11.03       -2.55     19.70 o 
  -7  13   4        6.24       11.54      9.83 o 
  -5  13   4       27.04       15.28     10.21 o 
  -3  13   4       45.28       62.91     14.57 o 
  -1  13   4        0.73       -5.43     13.91 o 
   1  13   4       12.57        8.69      7.64 o 
   3  13   4        0.15       -7.01      6.82 o 
 -25   1   5     1903.85     1819.76     53.53 o 
 -23   1   5        1.89       10.28      8.25 o 
 -21   1   5       35.40       33.58     15.50 o 
 -19   1   5      500.79      520.73     21.93 o 
 -17   1   5      431.32      494.19     20.14 o 
 -15   1   5      427.25      471.96     13.74 o 
 -13   1   5     1413.33     1206.87     30.69 o 
 -11   1   5      669.52      644.17     12.41 o 
  -9   1   5     1222.84     1165.72     21.66 o 
  -7   1   5     3652.66     3744.59     48.40 o 
  -5   1   5    57317.88    59962.91    816.81 o 
  -3   1   5       26.24       -0.09      1.55 o 
  -1   1   5     5549.43     4634.57     84.75 o 
   1   1   5     1486.79     1070.01     20.33 o 
   3   1   5     2172.69     3072.14     61.08 o 
   5   1   5     1196.83     1435.18     24.93 o 
   7   1   5      558.95      689.03     19.71 o 
   9   1   5      564.08      646.60     14.94 o 
  11   1   5      574.51      499.37     13.37 o 
  13   1   5     5602.13     5483.41     84.71 o 
  15   1   5     3690.56     3879.65     63.52 o 
  17   1   5      196.92      146.50     11.08 o 
  19   1   5       92.47       86.96     12.21 o 
 -24   2   5       40.96       51.13     10.73 o 
 -22   2   5        7.65       16.16      7.97 o 
 -20   2   5       60.86       40.93      8.99 o 
 -18   2   5     1663.21     1640.43     45.34 o 
 -16   2   5       85.20       35.60      5.14 o 
 -14   2   5      179.88      214.44     12.37 o 
 -12   2   5      198.44      176.31     10.03 o 
 -10   2   5       66.93       77.96      5.10 o 
  -8   2   5      934.93      741.67     13.50 o 
  -6   2   5     3754.68     3915.00     65.77 o 
  -4   2   5     8082.05     7649.75    100.83 o 
  -2   2   5        4.61       43.69      4.94 o 
   0   2   5      643.14      570.84     12.92 o 
   2   2   5    12727.01    13536.03    204.90 o 
   4   2   5      162.78      112.77      5.88 o 
   6   2   5     3567.01     3999.79     61.02 o 
   8   2   5     2540.53     2838.80     45.65 o 
  10   2   5     1996.08     2287.71     38.79 o 
  12   2   5      157.04      201.07      8.90 o 
  14   2   5     1745.68     1912.66     41.65 o 
  16   2   5     1922.10     2008.33     44.45 o 
  18   2   5      751.02      766.36     31.30 o 
  20   2   5       56.69       78.36     12.91 o 
 -23   3   5       29.36       38.91     10.50 o 
 -21   3   5      314.78      269.74     20.64 o 
 -19   3   5        0.88        2.70      5.92 o 
 -17   3   5      693.30      791.56     21.15 o 
 -15   3   5    11172.86    10963.02    183.62 o 
 -13   3   5      271.11      327.43     11.29 o 
 -11   3   5     4772.97     5202.93    108.61 o 
  -9   3   5     2536.69     2554.19     56.11 o 
  -7   3   5      335.33      293.41      7.89 o 
  -5   3   5     1452.89     1133.17     20.21 o 
  -3   3   5      118.96      136.37      5.41 o 
  -1   3   5     1623.31     1419.93     29.61 o 
   1   3   5      317.87      189.26      7.23 o 
   3   3   5    16863.71    20062.96    855.81 o 
   5   3   5     2295.55     2516.58     44.19 o 
   7   3   5      291.07      279.13      8.46 o 
   9   3   5      817.30      887.32     20.85 o 
  11   3   5      312.89      321.67     13.08 o 
  13   3   5     1094.83     1069.16     27.42 o 
  15   3   5     1795.10     1662.02     38.37 o 
  17   3   5       55.73       47.16     10.03 o 
  19   3   5      347.49      351.50     25.12 o 
 -24   4   5      244.83      216.39     17.07 o 
 -22   4   5       94.13       67.98     11.03 o 
 -20   4   5     1420.65     1449.57     43.14 o 
 -18   4   5      602.16      710.80     20.60 o 
 -16   4   5     1406.58     1350.59     30.52 o 
 -14   4   5     2772.10     2754.28     52.46 o 
 -12   4   5      908.70      921.21     21.76 o 
 -10   4   5     1190.71     1185.90     30.19 o 
  -8   4   5      444.48      333.09      8.29 o 
  -6   4   5       87.39      136.71      5.20 o 
  -4   4   5     8837.53     8209.35    123.69 o 
  -2   4   5      603.59      348.78     11.13 o 
   0   4   5      533.01      607.20     12.41 o 
   2   4   5     9381.51    10165.16    156.29 o 
   4   4   5      468.70      441.62     27.28 o 
   6   4   5      499.00      451.25     16.96 o 
   8   4   5      743.91      706.78     30.60 o 
  10   4   5      990.61     1113.21     27.21 o 
  12   4   5     1274.33     1373.71     32.41 o 
  14   4   5       35.64       26.68      6.46 o 
  16   4   5     1475.41     1421.31     61.12 o 
  18   4   5      564.88      636.63     28.20 o 
 -23   5   5      382.34      358.53     20.93 o 
 -21   5   5      532.20      524.84     24.03 o 
 -19   5   5       22.83       13.88      5.68 o 
 -17   5   5       57.15       45.12      6.98 o 
 -15   5   5      205.62      154.61     11.94 o 
 -13   5   5       63.51       66.01      6.24 o 
 -11   5   5      331.36      292.73     10.57 o 
  -9   5   5        5.27        1.31      2.94 o 
  -7   5   5      264.84      455.25     10.83 o 
  -5   5   5     2871.38     2764.44     44.94 o 
  -3   5   5    11479.16    12982.08    194.17 o 
  -1   5   5      134.81       61.13      6.77 o 
   1   5   5      126.08      193.79      6.97 o 
   3   5   5        1.92       -3.23      2.15 o 
   5   5   5     2095.98     2015.03     37.69 o 
   7   5   5      941.36      945.54     28.91 o 
   9   5   5       20.74       27.70      5.33 o 
  11   5   5       37.07       31.74      6.47 o 
  13   5   5        0.78       -2.25      4.47 o 
  15   5   5       10.39        6.31      7.73 o 
  17   5   5       34.75       30.91      9.63 o 
 -22   6   5       25.40       27.53      9.56 o 
 -20   6   5       11.41       -1.75      5.63 o 
 -18   6   5      197.38      197.42     12.43 o 
 -16   6   5      173.31      140.03     10.46 o 
 -14   6   5      241.57      230.40     12.24 o 
 -12   6   5       42.82       47.60      5.52 o 
 -10   6   5     1031.12      795.20     21.29 o 
  -8   6   5       23.76       65.62      5.74 o 
  -6   6   5       48.50      123.53     10.89 o 
  -4   6   5       30.54       11.82      3.27 o 
  -2   6   5     2028.84     2355.00     39.65 o 
   0   6   5     1447.95     1165.08     24.01 o 
   2   6   5     1337.61     1267.67     26.11 o 
   4   6   5       19.51       33.67      4.56 o 
   6   6   5      311.92      240.15     13.07 o 
   8   6   5       26.47       17.46      4.53 o 
  10   6   5       58.50       57.37      9.37 o 
  12   6   5      832.82      822.45     23.67 o 
  14   6   5      168.80      142.13     14.19 o 
  16   6   5      697.18      637.41     28.39 o 
  18   6   5        0.07       -2.17      8.58 o 
 -21   7   5       15.73       -1.80      6.97 o 
 -19   7   5        5.32       -3.32      5.09 o 
 -17   7   5     1028.06      989.50     24.83 o 
 -15   7   5      179.06      176.86     10.04 o 
 -13   7   5     2874.54     2878.23     51.94 o 
 -11   7   5       42.94       61.91      8.34 o 
  -9   7   5      958.62     1032.33     26.05 o 
  -7   7   5       87.36       80.85      5.26 o 
  -5   7   5     1051.67      902.84     18.92 o 
  -3   7   5      476.79      543.59     13.36 o 
  -1   7   5     3538.14     3179.77     63.08 o 
   1   7   5      706.61      549.07     15.25 o 
   3   7   5     1106.48     1099.53     38.31 o 
   5   7   5     3121.21     2920.98     52.49 o 
   7   7   5      287.70      250.58     10.12 o 
   9   7   5      180.84      250.43     10.39 o 
  11   7   5        9.17        9.52      7.19 o 
  13   7   5       41.97       45.64      9.74 o 
  15   7   5      332.49      343.39     20.60 o 
  17   7   5      202.66      218.54     18.69 o 
 -20   8   5      250.89      263.42     14.64 o 
 -18   8   5     1214.25     1307.20     33.39 o 
 -16   8   5       28.08       14.68      6.29 o 
 -14   8   5      382.41      421.65     15.03 o 
 -12   8   5    11535.05    12593.75    230.89 o 
 -10   8   5      600.52      489.77     17.28 o 
  -8   8   5       15.47       17.14      5.02 o 
  -6   8   5      549.12      599.65     14.93 o 
  -4   8   5     3444.02     3354.56     66.10 o 
  -2   8   5     1562.72     1693.52     37.91 o 
   0   8   5      821.02      713.92     20.80 o 
   2   8   5     1993.66     1943.05     37.65 o 
   4   8   5        8.39        5.77      4.72 o 
   6   8   5     2003.81     2007.22     75.25 o 
   8   8   5     1761.14     1509.15     35.08 o 
  10   8   5     1812.67     1797.72     52.25 o 
  12   8   5       90.55       97.51     12.74 o 
  14   8   5      118.10      178.62     16.44 o 
 -19   9   5       17.48       24.62      9.20 o 
 -17   9   5       43.46       51.92      8.57 o 
 -15   9   5       46.01       45.21      7.19 o 
 -13   9   5       72.20       58.70      8.41 o 
 -11   9   5     2415.74     2449.39     54.08 o 
  -9   9   5      783.41      793.63     23.48 o 
  -7   9   5      915.04      882.59     32.01 o 
  -5   9   5       91.97       91.97      7.72 o 
  -3   9   5     1236.63     1239.95     30.41 o 
  -1   9   5      949.43     1008.57     26.89 o 
   1   9   5     2777.95     2579.91     48.02 o 
   3   9   5        0.19       -5.79      3.86 o 
   5   9   5      322.58      301.37     12.99 o 
   7   9   5       30.75       15.62      5.89 o 
   9   9   5     2261.68     2127.67     59.17 o 
  11   9   5      157.19      165.04     40.91 o 
  13   9   5      272.50      350.43     22.05 o 
 -16  10   5        2.78       12.05      8.19 o 
 -14  10   5       58.24       96.19      9.13 o 
 -12  10   5      193.07      202.14     13.11 o 
 -10  10   5      105.48      111.81     16.62 o 
  -8  10   5        1.47       11.23      8.12 o 
  -6  10   5       21.42       18.52      8.70 o 
  -4  10   5      904.49     1002.47     35.70 o 
  -2  10   5      905.59      831.32     24.22 o 
   0  10   5      337.25      343.21     17.95 o 
   2  10   5      787.66      770.48     44.45 o 
   4  10   5     1242.55     1134.59     29.35 o 
   6  10   5      143.53       94.08      9.29 o 
   8  10   5       53.71       41.63     10.13 o 
  10  10   5       98.16       61.56     11.68 o 
  12  10   5       60.22       65.22     21.67 o 
 -15  11   5       54.28       40.10     10.13 o 
 -13  11   5        1.63        6.60      9.25 o 
 -11  11   5        4.18       12.51      9.33 o 
  -9  11   5        8.49        6.99      8.12 o 
  -7  11   5       10.16       19.73      9.50 o 
  -5  11   5       10.70        4.54      8.02 o 
  -3  11   5     1224.28     1262.81     43.03 o 
  -1  11   5     1170.42     1140.42     31.04 o 
   1  11   5       13.09       19.43      7.03 o 
   3  11   5      330.56      364.80     23.19 o 
   5  11   5      363.44      397.02     16.78 o 
   7  11   5       20.96       15.48      9.99 o 
   9  11   5      204.73      171.13     16.64 o 
 -10  12   5      209.33      235.45     19.21 o 
  -8  12   5      174.73      218.01     27.65 o 
  -6  12   5       17.65       11.49      8.97 o 
  -4  12   5      570.80      606.29     28.77 o 
  -2  12   5        2.95       -2.70      8.28 o 
   0  12   5        0.46       16.86      8.33 o 
   2  12   5      438.86      441.07     21.58 o 
   4  12   5        9.47       15.24      6.50 o 
   6  12   5      490.42      540.69     26.98 o 
  -5  13   5        5.90       14.16      9.60 o 
  -3  13   5       72.05       78.83     13.36 o 
  -1  13   5      429.64      463.31     70.99 o 
   1  13   5        0.28       -4.79      6.82 o 
 -24   0   6      741.45      735.95     42.41 o 
 -22   0   6       69.81       43.33     13.82 o 
 -20   0   6     1590.35     1491.16     61.88 o 
 -18   0   6      250.76      236.68     20.55 o 
 -16   0   6      856.93      734.43     35.69 o 
 -14   0   6      989.53     1170.03     51.59 o 
 -12   0   6     1787.82     1739.93     40.10 o 
 -10   0   6     3883.68     4729.97    134.04 o 
  -8   0   6     2346.27     2312.66     50.94 o 
  -6   0   6    20988.39    20961.33    414.70 o 
  -4   0   6       79.69       -4.76      3.18 o 
  -2   0   6        8.61       15.20      3.96 o 
   0   0   6    41781.80    47500.88   1063.74 o 
   2   0   6    28630.02    25616.80    627.86 o 
   4   0   6     1560.89      959.62     48.81 o 
   6   0   6        2.31        8.62      4.11 o 
   8   0   6     2305.20     2372.87     56.42 o 
  10   0   6      228.05      216.89     13.17 o 
  12   0   6     6653.86     7061.46    151.07 o 
  14   0   6     3458.25     3520.20     83.07 o 
  16   0   6        8.71       22.30      7.85 o 
  18   0   6     1184.96     1479.67     66.53 o 
 -25   1   6        1.97        7.33     13.91 o 
 -23   1   6       95.52       72.44     11.57 o 
 -21   1   6      303.64      320.50     18.03 o 
 -19   1   6       11.77        8.85      8.40 o 
 -17   1   6      153.85      106.32     10.83 o 
 -15   1   6     1404.43     1218.54     32.33 o 
 -13   1   6      125.10      228.21      6.58 o 
 -11   1   6     3168.27     3493.43     52.49 o 
  -9   1   6     5726.55     5923.43     98.00 o 
  -7   1   6       43.98       65.54      3.96 o 
  -5   1   6      791.52      900.75     18.60 o 
  -3   1   6       70.04      176.03      7.37 o 
  -1   1   6     1028.20      910.73     21.35 o 
   1   1   6    26853.35    29033.64    432.10 o 
   3   1   6      953.45     1117.68     31.23 o 
   5   1   6     1973.06     2611.73     63.63 o 
   7   1   6     1188.94     1118.38     21.76 o 
   9   1   6      175.49      205.37      9.71 o 
  11   1   6     6942.28     6587.42     99.69 o 
  13   1   6      194.90      202.20      9.61 o 
  15   1   6      139.17      133.26     12.17 o 
  17   1   6       61.75       71.70      9.34 o 
  19   1   6      888.24      929.17     43.07 o 
 -24   2   6      136.53      161.56     15.12 o 
 -22   2   6        0.28       -2.42      9.06 o 
 -20   2   6       46.60       17.54      7.82 o 
 -18   2   6      177.60      130.56     11.56 o 
 -16   2   6      117.57       99.72      6.85 o 
 -14   2   6        0.69       -0.75      3.00 o 
 -12   2   6     1657.46     1565.87     38.42 o 
 -10   2   6     7960.74     7895.30    113.32 o 
  -8   2   6     3727.80     3944.55     66.69 o 
  -6   2   6      569.72      743.90     15.81 o 
  -4   2   6     2721.53     2588.66     36.83 o 
  -2   2   6        0.77        3.08      2.49 o 
   0   2   6     3487.81     3390.20     55.77 o 
   2   2   6     7942.12     8961.82    139.18 o 
   4   2   6     2090.56     2191.36     51.80 o 
   6   2   6      718.07      719.50     15.60 o 
   8   2   6       29.84       24.23      3.60 o 
  10   2   6    10643.72    10894.93    158.69 o 
  12   2   6     1118.35     1151.91     28.90 o 
  14   2   6      988.44     1037.17     27.92 o 
  16   2   6       13.45       13.22      6.56 o 
  18   2   6      461.41      425.56     35.12 o 
 -25   3   6        0.09       -1.88     22.23 o 
 -23   3   6       74.91       73.47     11.42 o 
 -21   3   6        8.65        4.95      7.36 o 
 -19   3   6      158.12      151.48     13.17 o 
 -17   3   6      403.29      375.75     13.68 o 
 -15   3   6      442.70      441.58     14.08 o 
 -13   3   6      183.86      153.45      8.52 o 
 -11   3   6    11416.90    12201.98    202.17 o 
  -9   3   6     2210.10     1780.39     32.18 o 
  -7   3   6     1890.60     1796.56     30.42 o 
  -5   3   6      131.65      153.67      5.59 o 
  -3   3   6     2715.53     2594.41     42.47 o 
  -1   3   6     3000.26     2597.75     66.05 o 
   1   3   6      179.80      129.43      6.50 o 
   3   3   6     1096.04     1183.84     24.42 o 
   5   3   6      156.52      216.99     11.62 o 
   7   3   6     2022.50     2130.28     43.12 o 
   9   3   6     1625.31     1460.89     32.95 o 
  11   3   6      479.69      433.07     15.91 o 
  13   3   6      233.72      211.87     12.05 o 
  15   3   6       96.70       99.51     22.11 o 
  17   3   6        1.77       -2.95      7.44 o 
  19   3   6       56.64       61.86     12.44 o 
 -24   4   6      108.24      109.70     13.40 o 
 -22   4   6       17.73        4.46      7.38 o 
 -20   4   6      127.29      148.08     13.53 o 
 -18   4   6      761.10      730.69     27.19 o 
 -16   4   6      990.20      856.63     22.25 o 
 -14   4   6      107.02      110.01      9.07 o 
 -12   4   6     1548.03     1730.15     35.25 o 
 -10   4   6      896.86      909.95     22.42 o 
  -8   4   6     1086.76     1359.26     24.33 o 
  -6   4   6      634.52      499.33     11.50 o 
  -4   4   6       49.71       38.41      3.57 o 
  -2   4   6       42.72       37.61      8.86 o 
   0   4   6     6416.54     6214.50     98.04 o 
   2   4   6     2002.60     1797.70     58.66 o 
   4   4   6      481.09      391.68     12.35 o 
   6   4   6      282.13      308.07     11.45 o 
   8   4   6      447.09      447.54     15.42 o 
  10   4   6      177.28      206.19     15.84 o 
  12   4   6     1073.54     1101.44     28.70 o 
  14   4   6      189.60      204.71     12.37 o 
  16   4   6        2.25       16.64      8.39 o 
  18   4   6      513.72      509.59     25.54 o 
 -23   5   6      520.04      520.17     25.28 o 
 -21   5   6        0.13        4.48     10.46 o 
 -19   5   6       23.97        8.80      5.56 o 
 -17   5   6      213.08      226.03     13.91 o 
 -15   5   6     1625.12     1677.98     36.19 o 
 -13   5   6      505.39      478.74     14.13 o 
 -11   5   6      457.76      581.24     17.24 o 
  -9   5   6       90.27       88.48      6.43 o 
  -7   5   6       15.52       25.09      5.17 o 
  -5   5   6      400.99      326.09      9.01 o 
  -3   5   6       92.08      146.41      5.73 o 
  -1   5   6    10465.17    11068.89    165.53 o 
   1   5   6     2754.65     2667.35     40.76 o 
   3   5   6        1.99        0.82      3.52 o 
   5   5   6     4335.26     4381.30    135.86 o 
   7   5   6     1503.81     1479.83     33.43 o 
   9   5   6      118.54       89.36     10.77 o 
  11   5   6      147.51      226.99     13.42 o 
  13   5   6      776.23      901.09     25.77 o 
  15   5   6     1159.65     1167.09     39.63 o 
  17   5   6      344.75      361.70     21.99 o 
 -22   6   6      412.21      392.20     21.94 o 
 -20   6   6        9.27        9.35     11.71 o 
 -18   6   6       25.16       11.16      5.82 o 
 -16   6   6     2152.28     2233.97     42.69 o 
 -14   6   6      343.73      344.30     12.53 o 
 -12   6   6     2131.06     2186.20     46.92 o 
 -10   6   6      779.12      787.05     21.29 o 
  -8   6   6       86.00      118.95      7.34 o 
  -6   6   6       53.75       43.47      3.90 o 
  -4   6   6        1.50       22.00      3.16 o 
  -2   6   6     5300.43     5813.17    108.44 o 
   0   6   6       18.44       10.73      3.55 o 
   2   6   6     7954.21     7720.59    106.87 o 
   4   6   6      676.54      686.97     24.23 o 
   6   6   6      920.60      929.75     23.52 o 
   8   6   6      590.12      624.57     21.53 o 
  10   6   6       14.96       42.95      6.92 o 
  12   6   6      283.64      311.72     14.39 o 
  14   6   6        1.75       18.00      8.27 o 
  16   6   6      740.09      678.12     29.99 o 
 -21   7   6      236.45      252.63     13.11 o 
 -19   7   6      407.46      393.45     15.40 o 
 -17   7   6       59.34       84.38      8.36 o 
 -15   7   6      671.52      653.30     18.73 o 
 -13   7   6     1762.52     1785.72     35.73 o 
 -11   7   6      210.81      233.13     11.40 o 
  -9   7   6      842.95      915.07     24.00 o 
  -7   7   6      563.58      610.54     17.86 o 
  -5   7   6      545.50      455.68     21.79 o 
  -3   7   6      224.40      302.46     16.30 o 
  -1   7   6      199.92      199.27     10.15 o 
   1   7   6      605.17      600.10     16.70 o 
   3   7   6     3311.40     3270.24     75.32 o 
   5   7   6       48.28       85.56      6.66 o 
   7   7   6     5083.47     5063.26     78.48 o 
   9   7   6     1040.84      785.87     19.47 o 
  11   7   6       35.28       24.57      6.89 o 
  13   7   6      599.20      601.98     27.53 o 
  15   7   6      166.57      189.06     17.17 o 
 -20   8   6       20.80        8.89      6.35 o 
 -18   8   6        9.47       -0.41      5.66 o 
 -16   8   6       21.31       10.74      5.86 o 
 -14   8   6      360.23      381.99     14.49 o 
 -12   8   6      222.92      249.25     21.63 o 
 -10   8   6      426.49      398.72     15.43 o 
  -8   8   6       26.73       19.80      5.17 o 
  -6   8   6        4.34        5.98      6.10 o 
  -4   8   6      666.55      640.70     19.28 o 
  -2   8   6       44.70       18.05      6.84 o 
   0   8   6      436.67      257.30     12.36 o 
   2   8   6      144.46       82.41      7.24 o 
   4   8   6      592.87      497.63     23.81 o 
   6   8   6        0.92        0.77      4.80 o 
   8   8   6     2538.97     2370.97     42.26 o 
  10   8   6        0.76        7.29      7.79 o 
  12   8   6      288.50      271.96     19.29 o 
  14   8   6        1.39       18.02      9.91 o 
 -19   9   6       74.18       85.73     10.22 o 
 -17   9   6       55.48       66.48      8.97 o 
 -15   9   6       99.04       91.71      8.72 o 
 -13   9   6      395.32      407.47     17.32 o 
 -11   9   6        2.81       11.61      6.13 o 
  -9   9   6      204.25      241.86     16.86 o 
  -7   9   6      974.66     1000.72     35.64 o 
  -5   9   6      321.44      290.50     17.56 o 
  -3   9   6      403.25      460.27     16.75 o 
  -1   9   6     1695.72     1614.70     38.14 o 
   1   9   6      578.75      622.35     18.34 o 
   3   9   6       93.91       79.27      7.79 o 
   5   9   6     2552.78     2573.52     49.73 o 
   7   9   6      158.43      160.51     13.93 o 
   9   9   6       79.03       66.07     11.82 o 
  11   9   6       54.39       49.30     11.07 o 
  13   9   6       35.37       11.53      9.43 o 
 -16  10   6       17.99       26.78      9.00 o 
 -14  10   6        0.70        5.54      6.15 o 
 -12  10   6      656.74      602.39     30.27 o 
 -10  10   6      172.77      189.56     17.37 o 
  -8  10   6        1.28       -1.39      7.12 o 
  -6  10   6     1525.63     1398.53     45.77 o 
  -4  10   6     1062.44     1084.44     38.12 o 
  -2  10   6     5108.26     5286.10    102.79 o 
   0  10   6      612.07      577.99     20.68 o 
   2  10   6      334.29      314.14     21.85 o 
   4  10   6      898.43      882.53     23.86 o 
   6  10   6       23.21       24.92      6.91 o 
   8  10   6      456.06      496.59     29.33 o 
  10  10   6      602.29      656.23     31.95 o 
 -15  11   6      333.57      414.51     30.07 o 
 -13  11   6      211.49      227.81     39.51 o 
 -11  11   6        5.79        1.79      8.16 o 
  -9  11   6      333.62      316.68     21.01 o 
  -7  11   6      442.24      428.48     23.08 o 
  -5  11   6      370.77      346.16     20.70 o 
  -3  11   6      883.31      987.85     37.06 o 
  -1  11   6      380.85      386.68     17.35 o 
   1  11   6      439.63      404.96     36.38 o 
   3  11   6      164.50      144.34     10.57 o 
   5  11   6     1326.27     1333.39     42.62 o 
   7  11   6      399.38      452.10     24.75 o 
   9  11   6      270.56      288.56     47.54 o 
 -10  12   6      276.82      320.97     32.97 o 
  -8  12   6       41.44       24.38     19.61 o 
  -6  12   6      164.64      212.77     17.58 o 
  -4  12   6       50.07       34.14     15.60 o 
  -2  12   6      124.12      140.43     15.32 o 
   0  12   6       72.38      129.74     24.59 o 
   2  12   6       18.84       35.63      8.22 o 
   4  12   6      119.82      101.13     10.09 o 
 -25   1   7        0.02        0.56      8.32 o 
 -23   1   7      115.65      135.66     14.13 o 
 -21   1   7      512.22      473.53     22.43 o 
 -19   1   7     1204.23     1157.31     36.54 o 
 -17   1   7       62.55       73.76     16.90 o 
 -15   1   7      667.25      631.10     16.72 o 
 -13   1   7      318.22      306.63     10.49 o 
 -11   1   7    10871.71    11265.66    160.25 o 
  -9   1   7     4985.92     5761.60     74.08 o 
  -7   1   7     1578.33     1936.43     30.48 o 
  -5   1   7      327.16      429.17     11.68 o 
  -3   1   7     3305.45     3686.76     70.07 o 
  -1   1   7     2043.13     2408.76     43.61 o 
   1   1   7     3527.63     3872.38     63.44 o 
   3   1   7     1837.35     1412.97     32.04 o 
   5   1   7      384.14      311.94      9.65 o 
   7   1   7       33.07       55.51      4.78 o 
   9   1   7        1.43        5.32      6.15 o 
  11   1   7     4925.33     4969.69     78.21 o 
  13   1   7      340.24      389.63     16.14 o 
  15   1   7        0.91        4.67      5.81 o 
  17   1   7       75.20       69.14      9.74 o 
 -24   2   7      137.42      141.77     16.81 o 
 -22   2   7        1.07       -6.56      6.72 o 
 -20   2   7      522.76      511.92     41.85 o 
 -18   2   7      456.59      504.94     28.21 o 
 -16   2   7      265.09      337.97     12.09 o 
 -14   2   7        9.87       12.74      6.17 o 
 -12   2   7     1174.21      991.51     26.40 o 
 -10   2   7    38191.29    37457.16    521.31 o 
  -8   2   7      176.30      232.18      7.77 o 
  -6   2   7      272.21      245.48      7.71 o 
  -4   2   7       25.91       44.19      3.99 o 
  -2   2   7     1835.81     1636.44     28.81 o 
   0   2   7     4945.95     4755.61     76.54 o 
   2   2   7       99.00      195.45      8.36 o 
   4   2   7     5659.57     5898.20    149.26 o 
   6   2   7      448.87      429.12     11.76 o 
   8   2   7     4633.87     4572.84     83.50 o 
  10   2   7     1441.21     1630.36     37.02 o 
  12   2   7      156.56      134.05      9.97 o 
  14   2   7       52.52       82.97     15.07 o 
  16   2   7       22.51       32.41     15.12 o 
  18   2   7     1082.13     1252.68     42.66 o 
 -25   3   7        1.30       -0.72     19.05 o 
 -23   3   7      115.15      143.66     14.33 o 
 -21   3   7       28.58       42.37     13.91 o 
 -19   3   7       93.85       86.27     11.04 o 
 -17   3   7        7.80       -0.52      4.01 o 
 -15   3   7     2103.13     1929.63     39.35 o 
 -13   3   7      355.81      290.92     11.01 o 
 -11   3   7     6985.01     7230.41    123.05 o 
  -9   3   7     5836.44     5648.76    107.03 o 
  -7   3   7       92.33       32.48      4.53 o 
  -5   3   7     2813.80     2768.83     39.91 o 
  -3   3   7      525.17      658.12     17.88 o 
  -1   3   7      828.68     1124.67     26.59 o 
   1   3   7    16032.99    17676.04    266.30 o 
   3   3   7      910.74     1142.57     24.63 o 
   5   3   7      422.10      307.73     11.16 o 
   7   3   7     2741.14     2584.98     51.53 o 
   9   3   7       18.29       18.24      5.19 o 
  11   3   7       91.74      125.92      9.60 o 
  13   3   7      298.26      352.03     15.41 o 
  15   3   7      159.80      183.61     12.55 o 
  17   3   7      524.98      526.35     33.16 o 
 -24   4   7      185.80      189.73     16.24 o 
 -22   4   7      141.12      156.82     14.81 o 
 -20   4   7      114.07      112.19     12.52 o 
 -18   4   7      579.84      623.15     18.90 o 
 -16   4   7      434.01      468.66     15.48 o 
 -14   4   7        5.12        3.82      3.80 o 
 -12   4   7      864.38      714.40     18.71 o 
 -10   4   7        3.28        7.67      3.61 o 
  -8   4   7    10357.13    11650.06    175.52 o 
  -6   4   7     1027.58     1171.92     22.02 o 
  -4   4   7     1215.55     1242.43     20.58 o 
  -2   4   7     1257.29     1105.41     22.06 o 
   0   4   7     1149.46     1511.19     34.17 o 
   2   4   7     2551.49     2575.10     46.20 o 
   4   4   7       57.44       68.58      7.06 o 
   6   4   7        0.11        3.73      3.91 o 
   8   4   7        7.81        9.58      4.64 o 
  10   4   7      202.41      281.80     13.29 o 
  12   4   7     2683.87     2653.14     55.27 o 
  14   4   7       70.50       60.40      8.74 o 
  16   4   7        0.23        1.30      7.98 o 
 -23   5   7      200.88      248.17     19.89 o 
 -21   5   7      668.73      702.80     34.10 o 
 -19   5   7     1022.34     1042.67     27.34 o 
 -17   5   7       80.06       74.46      7.55 o 
 -15   5   7       12.41       17.84      5.02 o 
 -13   5   7      200.40      255.28     10.97 o 
 -11   5   7     2001.69     2101.55     44.62 o 
  -9   5   7        4.43        8.50      3.81 o 
  -7   5   7      659.33      493.20     12.17 o 
  -5   5   7        2.09        6.41      2.51 o 
  -3   5   7     4266.98     4171.82     79.97 o 
  -1   5   7     6403.61     6903.92    106.59 o 
   1   5   7      535.84      461.51     11.90 o 
   3   5   7      596.64      461.47     14.38 o 
   5   5   7       56.30       84.07      7.09 o 
   7   5   7     1467.52     1637.06     37.41 o 
   9   5   7        3.70        1.26      4.50 o 
  11   5   7        8.39        9.97      5.74 o 
  13   5   7      565.67      531.45     19.64 o 
  15   5   7       91.64       95.91     13.13 o 
  17   5   7     1388.41     1453.36     73.63 o 
 -22   6   7       53.68       33.05     24.09 o 
 -20   6   7        0.02       -2.74      5.33 o 
 -18   6   7     3047.97     3000.23     55.18 o 
 -16   6   7      173.75      178.67      9.82 o 
 -14   6   7      148.56      132.67     11.19 o 
 -12   6   7     1420.64     1501.81     34.89 o 
 -10   6   7      445.90      511.72     17.53 o 
  -8   6   7       34.62       21.78      4.52 o 
  -6   6   7      184.29      222.19      8.01 o 
  -4   6   7      178.92      271.07     11.37 o 
  -2   6   7     1003.77     1102.06     27.41 o 
   0   6   7        6.24       19.00      4.01 o 
   2   6   7     2856.36     2992.26     46.49 o 
   4   6   7        3.80        5.05      6.03 o 
   6   6   7     1178.53     1078.83     21.91 o 
   8   6   7      509.60      446.74     16.81 o 
  10   6   7        2.20        0.12      4.99 o 
  12   6   7       35.99       31.39      7.43 o 
  14   6   7      102.95       77.72     12.57 o 
  16   6   7      195.97      235.22     19.41 o 
 -21   7   7       23.60       30.25      7.19 o 
 -19   7   7       30.17       41.49      7.26 o 
 -17   7   7     1352.03     1358.96     30.78 o 
 -15   7   7       59.26       41.90      6.82 o 
 -13   7   7     2264.92     2425.25     52.54 o 
 -11   7   7      600.68      743.38     21.70 o 
  -9   7   7      914.30      914.58     24.30 o 
  -7   7   7      797.84      931.16     32.48 o 
  -5   7   7       84.02      105.92     10.69 o 
  -3   7   7       36.20       27.75      5.51 o 
  -1   7   7      572.12      665.77     20.19 o 
   1   7   7      933.93     1100.10     25.38 o 
   3   7   7     8944.86     9112.27    144.74 o 
   5   7   7     1061.63      997.51     27.63 o 
   7   7   7        3.19        0.43      4.71 o 
   9   7   7      413.87      352.26     13.07 o 
  11   7   7      132.24      112.91      8.71 o 
  13   7   7        6.57        4.54      8.03 o 
  15   7   7      420.74      425.82     24.54 o 
 -20   8   7       25.20       19.99      6.91 o 
 -18   8   7        1.01       -2.47      5.41 o 
 -16   8   7      621.52      635.77     19.33 o 
 -14   8   7      649.80      658.20     19.36 o 
 -12   8   7        3.35        1.28      5.32 o 
 -10   8   7      560.98      517.36     20.65 o 
  -8   8   7      928.84      774.00     29.67 o 
  -6   8   7      433.97      458.64     21.53 o 
  -4   8   7     1958.30     1972.41     43.78 o 
  -2   8   7     3267.82     3053.83     62.93 o 
   0   8   7      177.66      164.89     10.51 o 
   2   8   7      391.66      408.80     14.66 o 
   4   8   7     4181.81     3945.07    162.08 o 
   6   8   7      467.99      381.43     15.29 o 
   8   8   7       19.46       12.62      5.63 o 
  10   8   7      731.75      792.66     24.83 o 
  12   8   7       55.07       71.83     12.55 o 
 -19   9   7       61.53       82.94      9.60 o 
 -17   9   7        6.44       10.48      6.50 o 
 -15   9   7      564.15      589.02     18.91 o 
 -13   9   7        6.24        7.96      6.24 o 
 -11   9   7        7.80        4.50      7.71 o 
  -9   9   7      952.11      966.93     42.05 o 
  -7   9   7     2555.11     2416.36     68.72 o 
  -5   9   7      123.19      140.24     15.04 o 
  -3   9   7      953.69      936.40     26.34 o 
  -1   9   7        4.93        1.95      5.15 o 
   1   9   7      132.39      104.14      9.50 o 
   3   9   7      209.09      191.54     19.97 o 
   5   9   7      434.87      469.15     17.03 o 
   7   9   7      974.34     1010.64     28.39 o 
   9   9   7      215.07      184.74     17.37 o 
  11   9   7       14.44       16.89     12.23 o 
 -16  10   7       33.47       38.04      9.88 o 
 -14  10   7        0.41       -7.10      7.38 o 
 -12  10   7       33.20       48.27     11.48 o 
 -10  10   7      432.16      464.10     24.24 o 
  -8  10   7      287.73      361.02     21.49 o 
  -6  10   7     1106.99      934.05     37.66 o 
  -4  10   7      274.46      295.08     19.09 o 
  -2  10   7     1143.03     1231.80     33.16 o 
   0  10   7       43.57       58.95      8.48 o 
   2  10   7      279.18      279.67     22.32 o 
   4  10   7     1114.60     1065.40     27.35 o 
   6  10   7      190.34      203.04     20.56 o 
   8  10   7       20.38        8.70      8.40 o 
  10  10   7        0.92       12.34     12.33 o 
 -13  11   7        0.76        6.73     10.10 o 
 -11  11   7       52.84       42.18     11.19 o 
  -9  11   7        2.02       10.18      9.53 o 
  -7  11   7      406.46      425.41     34.09 o 
  -5  11   7       89.82      110.10     13.72 o 
  -3  11   7     1224.08     1210.28     63.07 o 
  -1  11   7       57.63       24.68      7.66 o 
   1  11   7       24.12        5.76      6.62 o 
   3  11   7      124.45      100.95     10.60 o 
   5  11   7       47.51       45.43      8.09 o 
   7  11   7       15.43       24.87     10.28 o 
 -10  12   7       23.86       56.91     12.73 o 
  -8  12   7       47.31       56.56     12.26 o 
  -6  12   7      247.76      280.34     20.44 o 
  -4  12   7        9.50       21.83     10.52 o 
  -2  12   7       66.83       46.34     11.41 o 
   0  12   7      143.45      146.91     28.38 o 
   2  12   7      186.59      221.55     14.79 o 
 -24   0   8      889.92      912.39     48.21 o 
 -22   0   8       90.90      105.72     17.56 o 
 -20   0   8     2346.76     2446.28     90.51 o 
 -18   0   8      171.06      153.73     17.93 o 
 -16   0   8     1596.32     1568.62     61.89 o 
 -14   0   8      461.69      467.64     27.84 o 
 -12   0   8     4097.11     3983.40     85.22 o 
 -10   0   8    12663.25    12212.68    245.84 o 
  -8   0   8    11066.75    11635.67    162.65 o 
  -6   0   8      453.13      462.09     22.24 o 
  -4   0   8      103.16      100.49     10.83 o 
  -2   0   8     5794.91     4637.83    112.58 o 
   0   0   8     8550.63     7684.09    180.51 o 
   2   0   8     3780.56     4953.53    123.86 o 
   4   0   8     1318.44     1748.29     38.75 o 
   6   0   8       18.58        5.90      4.39 o 
   8   0   8      529.92      519.42     28.31 o 
  10   0   8      827.47      958.62     31.10 o 
  12   0   8       62.18       33.43     13.63 o 
  14   0   8       14.99       -0.37     10.09 o 
  16   0   8      360.97      390.61     32.88 o 
 -25   1   8       12.03       30.37     10.56 o 
 -23   1   8      121.52      122.44     26.71 o 
 -21   1   8      177.82      190.80     14.71 o 
 -19   1   8     2528.48     2338.26     60.96 o 
 -17   1   8      648.15      581.75     23.02 o 
 -15   1   8      402.61      361.13     14.84 o 
 -13   1   8     3974.51     4039.66     72.21 o 
 -11   1   8       34.78       67.40      4.86 o 
  -9   1   8     4982.14     5712.75     74.85 o 
  -7   1   8     1146.78      788.59     15.39 o 
  -5   1   8     5805.55     5577.60     94.97 o 
  -3   1   8       48.43       44.49      5.38 o 
  -1   1   8     2374.71     2269.03     42.25 o 
   1   1   8        4.30        6.21      2.68 o 
   3   1   8     2592.80     2476.60     51.77 o 
   5   1   8       38.26       51.11      4.46 o 
   7   1   8     2154.52     2367.60     41.07 o 
   9   1   8     3552.00     3652.87     70.07 o 
  11   1   8      570.69      583.26     23.17 o 
  13   1   8       59.52       57.76      8.13 o 
  15   1   8        3.76       -3.81     10.09 o 
  17   1   8     1292.05     1472.76     48.56 o 
 -24   2   8        1.64        6.40     12.89 o 
 -22   2   8      168.28      149.03     14.32 o 
 -20   2   8      177.22      108.47     12.31 o 
 -18   2   8     1458.30     1415.72     41.94 o 
 -16   2   8      136.50      105.68     17.82 o 
 -14   2   8      170.04      163.70      8.54 o 
 -12   2   8     4712.07     4489.81     79.68 o 
 -10   2   8    12388.12    13319.08    166.66 o 
  -8   2   8     1124.45     1160.86     23.80 o 
  -6   2   8        3.29        1.61      2.22 o 
  -4   2   8      376.14      290.19      9.03 o 
  -2   2   8     1982.01     1734.20     37.80 o 
   0   2   8      340.06      305.39     12.30 o 
   2   2   8     1076.49     1425.84     28.66 o 
   4   2   8       56.72       46.37      5.92 o 
   6   2   8     1258.69     1168.36     28.51 o 
   8   2   8     2575.98     2514.70     51.66 o 
  10   2   8      650.76      588.74     19.79 o 
  12   2   8       69.28      101.86      9.69 o 
  14   2   8        1.56       -6.02      5.47 o 
  16   2   8       10.57        7.68      6.96 o 
 -25   3   8        0.95      -11.22      7.85 o 
 -23   3   8       55.56       36.59      9.99 o 
 -21   3   8        0.78        0.73      6.70 o 
 -19   3   8      339.83      310.73     17.87 o 
 -17   3   8      140.82       86.07      7.39 o 
 -15   3   8     1221.83     1494.76     32.39 o 
 -13   3   8      114.81       63.50      6.65 o 
 -11   3   8      302.20      420.91     13.24 o 
  -9   3   8     5663.22     6229.23    104.36 o 
  -7   3   8     1806.73     1962.07     34.10 o 
  -5   3   8        3.93        4.87      2.34 o 
  -3   3   8      185.12      185.94      7.68 o 
  -1   3   8      633.91      591.93     21.74 o 
   1   3   8      988.71      991.65     22.34 o 
   3   3   8      131.98      138.15      7.84 o 
   5   3   8     1812.14     1672.62     54.33 o 
   7   3   8      120.08       86.49      8.20 o 
   9   3   8     4237.82     4387.20     82.58 o 
  11   3   8        1.55        8.05      5.65 o 
  13   3   8      270.62      271.78     18.27 o 
  15   3   8      413.79      485.25     19.92 o 
  17   3   8       52.35       41.83     11.35 o 
 -24   4   8        0.10       -7.23      7.98 o 
 -22   4   8      200.49      177.68     15.72 o 
 -20   4   8      454.38      486.72     23.11 o 
 -18   4   8      100.62      140.78      9.25 o 
 -16   4   8       88.00      121.33      8.52 o 
 -14   4   8      972.16     1045.22     25.14 o 
 -12   4   8      379.80      321.07     11.95 o 
 -10   4   8       34.23       17.69      4.23 o 
  -8   4   8     2363.55     3152.50     52.03 o 
  -6   4   8        0.61       20.11      3.21 o 
  -4   4   8      290.44      428.09     12.51 o 
  -2   4   8        1.78       16.65      3.73 o 
   0   4   8     5382.12     5387.39     87.80 o 
   2   4   8      233.42      339.76     12.13 o 
   4   4   8     3976.41     4536.42     83.41 o 
   6   4   8      109.21       98.15      7.67 o 
   8   4   8       22.23       39.82      6.73 o 
  10   4   8      935.63      802.25     24.18 o 
  12   4   8      295.12      317.59     15.49 o 
  14   4   8      795.16      835.09     26.36 o 
  16   4   8      193.50      221.78     18.61 o 
 -23   5   8       99.80      126.33     22.60 o 
 -21   5   8     1571.29     1550.28     47.49 o 
 -19   5   8      779.69      810.59     23.36 o 
 -17   5   8       51.75       44.74      6.69 o 
 -15   5   8       33.14       41.68      9.68 o 
 -13   5   8     2530.88     2848.72     50.83 o 
 -11   5   8      696.22      791.27     21.53 o 
  -9   5   8       45.26       24.07      7.36 o 
  -7   5   8     2988.45     3013.41     50.09 o 
  -5   5   8      195.94      185.15      7.16 o 
  -3   5   8      120.59       97.70      6.34 o 
  -1   5   8      984.27      855.31     19.57 o 
   1   5   8     3577.88     3597.46     54.04 o 
   3   5   8      263.82      308.83     12.28 o 
   5   5   8     1574.06     1519.04     60.47 o 
   7   5   8     1373.91     1413.29     34.25 o 
   9   5   8       60.29       70.76      8.44 o 
  11   5   8       81.55       74.95      9.61 o 
  13   5   8       16.30       25.73      7.56 o 
  15   5   8     1077.31     1099.78     79.88 o 
 -22   6   8      234.33      191.10     26.99 o 
 -20   6   8       25.58       28.39      6.88 o 
 -18   6   8     6807.38     7142.07    116.52 o 
 -16   6   8      251.35      293.94     12.26 o 
 -14   6   8       43.04       56.32      6.30 o 
 -12   6   8      145.30      160.75      9.51 o 
 -10   6   8       44.84       58.61      8.13 o 
  -8   6   8      208.93      243.22     10.56 o 
  -6   6   8      320.85      330.09     12.99 o 
  -4   6   8     1437.44     1497.16     34.83 o 
  -2   6   8      163.06      162.67      9.76 o 
   0   6   8      995.66     1051.02     23.23 o 
   2   6   8       82.13      115.38      7.14 o 
   4   6   8      558.62      596.04     15.54 o 
   6   6   8      974.90      984.03     25.17 o 
   8   6   8        3.71       -0.23      4.88 o 
  10   6   8     1304.29     1411.85     35.80 o 
  12   6   8      465.30      529.58     20.24 o 
  14   6   8      361.03      452.65     24.83 o 
 -21   7   8       71.91       95.22      9.48 o 
 -19   7   8        1.25       -1.50      5.80 o 
 -17   7   8     3474.11     3741.12     66.97 o 
 -15   7   8      295.51      308.09     13.24 o 
 -13   7   8      658.78      660.55     26.53 o 
 -11   7   8       44.65       70.94     10.43 o 
  -9   7   8      207.77      153.76     36.99 o 
  -7   7   8     1064.45     1039.41     35.64 o 
  -5   7   8       76.02      106.64      9.56 o 
  -3   7   8       56.93       47.15     11.11 o 
  -1   7   8        4.10        7.54      5.61 o 
   1   7   8      347.54      377.82     25.13 o 
   3   7   8     4690.19     4270.05     64.28 o 
   5   7   8      229.83      246.20     10.45 o 
   7   7   8       13.44       -1.72      4.57 o 
   9   7   8      530.84      434.78     15.19 o 
  11   7   8       94.57      112.20      8.05 o 
  13   7   8        0.52        9.71      8.88 o 
 -20   8   8       64.18       73.20      9.00 o 
 -18   8   8      153.02      126.57     10.00 o 
 -16   8   8     1008.48     1022.66     29.09 o 
 -14   8   8      246.32      248.24     14.97 o 
 -12   8   8      173.07      170.78     14.93 o 
 -10   8   8      196.62      176.93     14.51 o 
  -8   8   8      236.66      241.06     16.21 o 
  -6   8   8       68.81       87.11     10.85 o 
  -4   8   8       31.20       30.85      6.57 o 
  -2   8   8       70.11       70.32      8.18 o 
   0   8   8        4.89        2.03      5.52 o 
   2   8   8      103.44      125.39      9.39 o 
   4   8   8      917.29      725.58     47.50 o 
   6   8   8      278.95      292.45     11.66 o 
   8   8   8        1.49       -2.27      5.05 o 
  10   8   8       37.82       32.69      6.75 o 
  12   8   8       71.38       74.37     14.20 o 
 -19   9   8       58.91       53.20      8.81 o 
 -17   9   8       10.17       23.41      7.01 o 
 -15   9   8      275.16      282.93     16.16 o 
 -13   9   8      159.43      142.67     17.84 o 
 -11   9   8       14.50        6.79      7.93 o 
  -9   9   8      605.98      498.23     24.81 o 
  -7   9   8      112.42      112.41     13.02 o 
  -5   9   8       34.74       34.74      9.71 o 
  -3   9   8      268.76      253.17     24.32 o 
  -1   9   8      304.74      328.90     15.51 o 
   1   9   8      441.18      422.61     22.99 o 
   3   9   8      199.31      182.26     11.78 o 
   5   9   8      405.02      474.96     17.68 o 
   7   9   8       91.63       70.19      9.20 o 
   9   9   8       88.26       77.72     10.24 o 
  11   9   8       27.26       35.25     19.14 o 
 -16  10   8      129.02      139.93     13.42 o 
 -14  10   8       23.92        8.65      9.20 o 
 -12  10   8       78.86       80.92     13.07 o 
 -10  10   8      889.10     1061.25     39.58 o 
  -8  10   8        0.53       -2.63      9.34 o 
  -6  10   8      825.22      713.08     30.50 o 
  -4  10   8     2136.02     2123.24     63.57 o 
  -2  10   8      189.32      183.27     12.27 o 
   0  10   8      148.14      171.35     12.52 o 
   2  10   8       36.25       44.29      8.45 o 
   4  10   8      718.49      719.06     22.29 o 
   6  10   8      172.98      182.74     12.97 o 
   8  10   8       71.80       78.66     28.20 o 
 -13  11   8      210.08      217.28     19.61 o 
 -11  11   8       49.80       56.68     11.77 o 
  -9  11   8      385.91      379.52     22.83 o 
  -7  11   8      270.57      268.07     28.30 o 
  -5  11   8     1208.27     1144.05     59.43 o 
  -3  11   8      376.33      394.63     23.30 o 
  -1  11   8      452.03      502.02     20.55 o 
   1  11   8      367.03      362.57     19.20 o 
   3  11   8       61.59       45.27      9.60 o 
   5  11   8       53.55       52.70      8.51 o 
  -8  12   8      134.19      119.48     15.47 o 
  -6  12   8      303.19      311.47     31.57 o 
  -4  12   8      186.04      167.09     21.86 o 
  -2  12   8      313.11      236.07     19.28 o 
   0  12   8      138.48      112.83     12.07 o 
 -25   1   9        8.01        3.13      8.03 o 
 -23   1   9      255.56      241.38     17.76 o 
 -21   1   9       55.45       74.34     11.08 o 
 -19   1   9       81.03       61.42     10.28 o 
 -17   1   9       68.63       34.47      8.52 o 
 -15   1   9      192.16      199.38     29.33 o 
 -13   1   9     1517.60     1512.56     31.94 o 
 -11   1   9       59.48       52.19      3.62 o 
  -9   1   9     2752.85     3404.40     87.13 o 
  -7   1   9      237.75      264.47     15.05 o 
  -5   1   9     4690.62     4976.29     93.73 o 
  -3   1   9     2963.25     3306.06     65.73 o 
  -1   1   9     3414.60     4001.05     70.51 o 
   1   1   9     1931.57     1645.66     40.77 o 
   3   1   9     1341.56     1100.37     29.12 o 
   5   1   9      238.49      252.72     14.14 o 
   7   1   9      883.57      925.59     32.51 o 
   9   1   9     3663.51     3822.28     73.93 o 
  11   1   9      356.48      423.87     17.10 o 
  13   1   9       62.17       74.84     12.21 o 
  15   1   9       93.49       80.60     13.73 o 
 -24   2   9        1.78       -2.86      7.84 o 
 -22   2   9      187.12      193.35     15.85 o 
 -20   2   9      331.57      260.88     16.81 o 
 -18   2   9      110.34      114.83     11.96 o 
 -16   2   9      118.14      113.29      7.71 o 
 -14   2   9      657.42      557.58     16.29 o 
 -12   2   9     1490.62     1770.73     36.32 o 
 -10   2   9      351.77      299.20      9.90 o 
  -8   2   9       40.06       45.62      3.96 o 
  -6   2   9     1294.17     1527.36     22.72 o 
  -4   2   9     2719.60     2343.27     40.52 o 
  -2   2   9     7763.84     7432.60    137.46 o 
   0   2   9     2115.83     2295.05     43.58 o 
   2   2   9     2677.44     2806.42     50.19 o 
   4   2   9     4113.54     4008.09    126.96 o 
   6   2   9     5324.38     5252.81     95.83 o 
   8   2   9     1281.11     1150.70     30.00 o 
  10   2   9      268.79      167.70     11.55 o 
  12   2   9     2295.19     2442.56     53.29 o 
  14   2   9      254.52      273.68     18.31 o 
  16   2   9       72.09       87.33     14.33 o 
 -25   3   9        0.03      -11.09     13.82 o 
 -23   3   9       98.39       90.36     12.86 o 
 -21   3   9      314.92      362.43     23.07 o 
 -19   3   9     2171.69     2116.88     66.57 o 
 -17   3   9        1.36        6.53      9.42 o 
 -15   3   9      790.39      775.56     20.82 o 
 -13   3   9      612.69      625.80     17.64 o 
 -11   3   9       84.36      124.62      8.45 o 
  -9   3   9       20.68       86.26      6.44 o 
  -7   3   9     1418.19     1256.49     21.38 o 
  -5   3   9      289.01      371.78      9.40 o 
  -3   3   9      754.99      968.77     19.92 o 
  -1   3   9     2151.81     2035.66     44.66 o 
   1   3   9     3244.09     2907.13     51.96 o 
   3   3   9      921.34      760.51     25.03 o 
   5   3   9     1751.90     1569.71     55.35 o 
   7   3   9     2927.99     3037.00     61.06 o 
   9   3   9       46.08       50.96      7.62 o 
  11   3   9     1614.89     1435.58     51.28 o 
  13   3   9      161.04      200.54     18.12 o 
  15   3   9      309.18      389.17     18.76 o 
 -24   4   9      124.84      101.81     14.94 o 
 -22   4   9      467.01      541.26     25.77 o 
 -20   4   9      120.48       89.69     14.38 o 
 -18   4   9      949.04      936.75     24.65 o 
 -16   4   9     3108.37     3113.67     59.97 o 
 -14   4   9       68.33       22.40      6.03 o 
 -12   4   9     1035.17      928.42     24.14 o 
 -10   4   9       82.31       99.10      8.74 o 
  -8   4   9     1794.81     1967.25     34.98 o 
  -6   4   9       10.61       13.58      3.56 o 
  -4   4   9      279.88      218.59      8.97 o 
  -2   4   9     2775.79     2691.88     41.57 o 
   0   4   9       56.68       31.20      5.85 o 
   2   4   9       22.21       33.02      5.32 o 
   4   4   9       25.67       39.04      6.00 o 
   6   4   9      685.76      616.72     25.92 o 
   8   4   9      184.50      151.41     15.30 o 
  10   4   9       80.89       51.81      8.37 o 
  12   4   9      900.35      803.55     25.81 o 
  14   4   9      327.19      321.61     17.23 o 
 -23   5   9       32.39       36.55     10.26 o 
 -21   5   9       14.29       48.57     11.13 o 
 -19   5   9       41.43       50.61      7.51 o 
 -17   5   9       43.67       73.38     13.92 o 
 -15   5   9       40.32       41.16      9.78 o 
 -13   5   9        9.94        2.37      4.36 o 
 -11   5   9       26.90       25.38      9.25 o 
  -9   5   9      118.64      157.56     13.89 o 
  -7   5   9     5387.68     5595.04     88.57 o 
  -5   5   9      189.82      236.39     11.36 o 
  -3   5   9     1453.17     1613.20     31.28 o 
  -1   5   9      139.30      195.65      9.16 o 
   1   5   9     1204.14     1346.88     29.53 o 
   3   5   9      452.69      442.73     15.16 o 
   5   5   9       10.73        6.86      5.06 o 
   7   5   9       10.79       14.92      5.75 o 
   9   5   9        6.06        8.66      5.70 o 
  11   5   9      189.72      191.98     13.21 o 
  13   5   9       16.10       12.24      8.48 o 
 -22   6   9      356.06      339.11     19.06 o 
 -20   6   9       13.72       16.16      6.17 o 
 -18   6   9      567.88      580.12     18.27 o 
 -16   6   9      466.40      428.14     14.90 o 
 -14   6   9        0.86       -0.20      4.33 o 
 -12   6   9        7.19       -3.97      5.53 o 
 -10   6   9      330.83      402.82     14.51 o 
  -8   6   9       30.98       15.75      6.79 o 
  -6   6   9      139.58      145.68      9.42 o 
  -4   6   9       63.49       46.27      6.69 o 
  -2   6   9     2911.16     3018.44     52.69 o 
   0   6   9     1585.72     1460.84     30.21 o 
   2   6   9       83.95      100.76      7.45 o 
   4   6   9     1137.41     1008.65     30.66 o 
   6   6   9       21.24       12.79      5.48 o 
   8   6   9      109.13       65.21      8.73 o 
  10   6   9       31.87       35.63      7.75 o 
  12   6   9      147.79      143.30     12.06 o 
  14   6   9      245.88      366.89     41.09 o 
 -21   7   9      452.23      421.84     16.78 o 
 -19   7   9       26.16       19.52      7.14 o 
 -17   7   9     1750.99     1604.04     34.67 o 
 -15   7   9      477.48      505.43     22.16 o 
 -13   7   9     1034.23     1065.62     28.51 o 
 -11   7   9       17.14       31.27      8.88 o 
  -9   7   9      189.29      245.14     16.97 o 
  -7   7   9      352.04      471.48     22.52 o 
  -5   7   9     1247.48     1283.79     32.29 o 
  -3   7   9      115.88      134.31     15.19 o 
  -1   7   9     2416.82     2339.55     51.79 o 
   1   7   9     4159.90     4095.17     62.63 o 
   3   7   9       50.47       37.67      6.04 o 
   5   7   9        5.72        0.54      4.49 o 
   7   7   9       35.15        3.85      5.66 o 
   9   7   9      178.08      193.12     11.10 o 
  11   7   9       18.53        9.94      5.75 o 
 -20   8   9       87.47       74.40     10.35 o 
 -18   8   9      893.23      838.86     25.81 o 
 -16   8   9     1544.66     1578.72     34.70 o 
 -14   8   9       17.34       -5.19      6.94 o 
 -12   8   9      603.73      577.62     26.68 o 
 -10   8   9      897.56      908.41     34.48 o 
  -8   8   9      915.45      990.84     36.29 o 
  -6   8   9       73.51       24.62      8.55 o 
  -4   8   9      306.63      269.85     13.65 o 
  -2   8   9      117.91      108.45      9.88 o 
   0   8   9      189.06      193.71     19.46 o 
   2   8   9      782.07      778.56     22.57 o 
   4   8   9      189.75      187.43     11.65 o 
   6   8   9      667.98      641.93     26.50 o 
   8   8   9       17.48       18.48      6.32 o 
  10   8   9      245.79      228.94     12.39 o 
 -17   9   9       12.76       16.11      8.46 o 
 -15   9   9      709.44      741.62     32.00 o 
 -13   9   9      502.71      510.05     36.43 o 
 -11   9   9        1.65      -13.25     11.39 o 
  -9   9   9      405.98      451.03     24.03 o 
  -7   9   9      291.04      340.28     20.70 o 
  -5   9   9      403.44      390.88     22.63 o 
  -3   9   9      495.27      462.48     24.86 o 
  -1   9   9       98.05       88.41     12.18 o 
   1   9   9      310.97      286.47     15.42 o 
   3   9   9      130.17      135.65     10.67 o 
   5   9   9      269.56      217.57     12.92 o 
   7   9   9       74.33       30.21     11.48 o 
   9   9   9      682.51      627.84     24.46 o 
 -16  10   9      195.42      175.16     24.73 o 
 -14  10   9        0.03      -10.66     13.54 o 
 -12  10   9       28.19       27.18     12.79 o 
 -10  10   9       74.23       49.82     11.89 o 
  -8  10   9      605.14      586.21     28.23 o 
  -6  10   9      134.18       72.15     32.31 o 
  -4  10   9        0.06       -3.51      7.69 o 
  -2  10   9      416.23      383.52     17.69 o 
   0  10   9      154.33      153.89     12.20 o 
   2  10   9      167.80      180.75     13.68 o 
   4  10   9       94.79       86.09     10.33 o 
   6  10   9       68.49       54.99     10.20 o 
 -13  11   9        2.18        6.62      9.92 o 
 -11  11   9       36.32       18.27     10.45 o 
  -9  11   9      374.47      395.04     50.53 o 
  -7  11   9      124.60      153.16     16.33 o 
  -5  11   9      129.14       92.65     13.60 o 
  -3  11   9       69.37       80.56     13.14 o 
  -1  11   9      195.34      239.09     15.20 o 
   1  11   9      127.75      132.40     12.46 o 
   3  11   9       18.08       24.71      9.09 o 
  -6  12   9       35.49       60.84     13.58 o 
  -4  12   9      166.43      210.42     19.10 o 
  -2  12   9       46.94       53.60     13.42 o 
 -24   0  10      462.19      433.40     32.51 o 
 -22   0  10       13.28       12.70     11.21 o 
 -20   0  10      284.20      371.55     28.95 o 
 -18   0  10      479.10      417.55     28.77 o 
 -16   0  10      390.59      330.48     25.22 o 
 -14   0  10      967.06      749.25     37.57 o 
 -12   0  10     1043.07      986.02     27.46 o 
 -10   0  10     3008.98     2783.04     50.41 o 
  -8   0  10     9358.21     9109.94    187.68 o 
  -6   0  10      205.55      196.89     16.81 o 
  -4   0  10    11998.91    13050.08    301.82 o 
  -2   0  10    18845.84    19450.37    443.46 o 
   0   0  10     1824.83     1655.69     70.88 o 
   2   0  10      246.80      320.74     20.83 o 
   4   0  10     5263.87     4870.26    108.58 o 
   6   0  10     1575.82     1524.89     43.07 o 
   8   0  10     2221.02     1977.43     78.54 o 
  10   0  10      655.98      508.57     34.75 o 
  12   0  10      196.58      240.59     25.78 o 
  14   0  10     1984.52     2066.86     87.12 o 
 -25   1  10       71.53       97.00     14.38 o 
 -23   1  10       42.29       33.54     10.03 o 
 -21   1  10       91.34       95.97     12.01 o 
 -19   1  10      355.34      297.03     22.42 o 
 -17   1  10       14.10       -5.64      6.91 o 
 -15   1  10     1973.87     1683.90     46.73 o 
 -13   1  10     4627.72     4212.88     76.19 o 
 -11   1  10      650.56      496.45     10.64 o 
  -9   1  10      275.16      384.05     10.40 o 
  -7   1  10     1546.65     1666.01     46.24 o 
  -5   1  10        3.88        2.02      3.95 o 
  -3   1  10    10537.06    11706.85    191.59 o 
  -1   1  10       62.62       69.78      5.93 o 
   1   1  10      842.56      742.10     22.08 o 
   3   1  10     4370.20     4334.82     97.66 o 
   5   1  10       59.91       70.22      8.76 o 
   7   1  10      759.03      763.36     23.40 o 
   9   1  10       53.74       66.84      8.38 o 
  11   1  10      207.57      174.27     25.68 o 
  13   1  10       50.14       11.88     15.97 o 
  15   1  10     1488.98     1847.90     57.81 o 
 -24   2  10       20.63       15.32     10.83 o 
 -22   2  10       60.44       50.69     10.62 o 
 -20   2  10      115.40      166.13     14.57 o 
 -18   2  10      433.46      391.91     21.11 o 
 -16   2  10     2165.75     1959.29     52.86 o 
 -14   2  10       45.82       66.54      6.79 o 
 -12   2  10       23.75       53.12     10.45 o 
 -10   2  10      514.88      542.55     14.68 o 
  -8   2  10       34.82        7.59      2.82 o 
  -6   2  10      530.20      638.18     18.29 o 
  -4   2  10       11.47        2.60      3.75 o 
  -2   2  10     2279.49     2385.12     45.61 o 
   0   2  10      833.26      882.04     24.75 o 
   2   2  10      120.46      110.03      7.56 o 
   4   2  10       12.21       16.79      5.14 o 
   6   2  10     2573.94     2919.10     59.47 o 
   8   2  10      255.93      201.75     14.22 o 
  10   2  10      153.16      174.40     15.56 o 
  12   2  10       50.06       44.50      8.36 o 
  14   2  10       16.57       13.12      9.99 o 
 -23   3  10       13.10        2.88      8.65 o 
 -21   3  10       89.22       69.10     11.49 o 
 -19   3  10       92.88      127.48     12.88 o 
 -17   3  10      118.01       73.91     10.86 o 
 -15   3  10     6590.94     6544.61    114.82 o 
 -13   3  10       87.28      115.47      8.02 o 
 -11   3  10       49.35       51.40      6.74 o 
  -9   3  10        0.01        0.47      3.20 o 
  -7   3  10      886.83      847.85     16.50 o 
  -5   3  10        2.79        7.27      2.59 o 
  -3   3  10       13.10       16.66      5.18 o 
  -1   3  10       40.48       19.73      5.51 o 
   1   3  10      863.70      698.48     21.74 o 
   3   3  10     1138.57     1128.66     26.44 o 
   5   3  10     3308.08     3462.28     72.16 o 
   7   3  10       18.32       43.06      7.62 o 
   9   3  10       59.56       59.24      8.51 o 
  11   3  10       71.32       55.84      9.10 o 
  13   3  10       27.86       54.33      9.54 o 
 -24   4  10      765.72      805.13     33.20 o 
 -22   4  10        0.33       11.21      9.04 o 
 -20   4  10      111.81      129.10     28.67 o 
 -18   4  10        7.62       -2.61      4.77 o 
 -16   4  10     4880.10     5150.48     93.23 o 
 -14   4  10        0.07       -1.07      4.64 o 
 -12   4  10      172.80      205.37     10.83 o 
 -10   4  10     2313.66     2431.00     50.86 o 
  -8   4  10       42.83       21.27      4.02 o 
  -6   4  10       17.06       36.29      4.98 o 
  -4   4  10       84.44      103.94      6.93 o 
  -2   4  10     1525.21     1711.95     40.02 o 
   0   4  10     1626.72     1854.16     54.88 o 
   2   4  10      461.00      367.57     15.21 o 
   4   4  10      347.60      296.56     13.16 o 
   6   4  10      543.86      525.76     17.97 o 
   8   4  10       78.97       44.20      8.03 o 
  10   4  10        0.57        3.35      6.42 o 
  12   4  10      122.17      157.76     12.93 o 
  14   4  10      555.33      500.19     21.77 o 
 -23   5  10      604.35      677.56     30.27 o 
 -21   5  10      115.37       95.18     12.83 o 
 -19   5  10      647.07      666.13     20.97 o 
 -17   5  10      676.35      707.37     19.57 o 
 -15   5  10      148.07       98.13      7.90 o 
 -13   5  10      686.91      756.40     22.25 o 
 -11   5  10      515.64      615.43     19.13 o 
  -9   5  10      196.27      242.86     14.88 o 
  -7   5  10      657.45      678.23     20.49 o 
  -5   5  10     4396.37     4765.52     77.56 o 
  -3   5  10     7727.95     8105.91    125.88 o 
  -1   5  10      394.44      328.53     12.55 o 
   1   5  10      441.10      481.70     18.52 o 
   3   5  10     2902.52     2898.74     60.76 o 
   5   5  10      247.19      232.48     16.50 o 
   7   5  10      547.71      559.62     20.79 o 
   9   5  10     1117.50     1098.38     39.43 o 
  11   5  10      523.89      481.72     20.33 o 
  13   5  10        2.32       -0.33      7.47 o 
 -22   6  10        0.30       -0.47      8.26 o 
 -20   6  10      174.20      204.79     28.98 o 
 -18   6  10      356.04      320.49     13.66 o 
 -16   6  10     1377.27     1378.66     30.62 o 
 -14   6  10      146.20      182.74     10.87 o 
 -12   6  10      585.05      581.27     19.08 o 
 -10   6  10      268.45      245.69     40.35 o 
  -8   6  10        0.91        7.60      6.17 o 
  -6   6  10     1724.14     1842.07     42.21 o 
  -4   6  10       36.13       29.11      6.63 o 
  -2   6  10     6042.83     5827.92     93.77 o 
   0   6  10       71.59       48.80      7.41 o 
   2   6  10     1006.54      907.51     20.82 o 
   4   6  10      710.18      659.09     28.18 o 
   6   6  10       73.63       66.07      8.35 o 
   8   6  10       40.62       25.74      7.58 o 
  10   6  10      118.79      116.18     11.55 o 
  12   6  10     1067.61     1041.80     31.88 o 
 -21   7  10      218.40      242.04     18.22 o 
 -19   7  10        9.49       17.25      6.54 o 
 -17   7  10      911.34      971.50     25.04 o 
 -15   7  10      116.29      122.01      9.12 o 
 -13   7  10      881.70     1040.61     37.70 o 
 -11   7  10       26.61       45.31     10.21 o 
  -9   7  10        3.61        5.97      7.23 o 
  -7   7  10        0.17        7.98      7.23 o 
  -5   7  10       13.24       10.87      5.62 o 
  -3   7  10      104.41      100.46     12.98 o 
  -1   7  10     1194.92     1125.46     26.10 o 
   1   7  10      373.84      332.50     13.46 o 
   3   7  10      212.94      170.66      9.57 o 
   5   7  10      109.02      106.23      8.28 o 
   7   7  10       25.17       23.51      6.39 o 
   9   7  10      183.14      138.50      9.08 o 
  11   7  10      133.10      133.33     12.77 o 
 -20   8  10        3.03        5.53      6.62 o 
 -18   8  10       74.21       53.03      8.13 o 
 -16   8  10        8.41        7.42      7.63 o 
 -14   8  10        0.33        5.36      7.91 o 
 -12   8  10       60.38       39.26     10.09 o 
 -10   8  10      286.23      320.35     20.19 o 
  -8   8  10      783.70      832.84     33.29 o 
  -6   8  10        6.21        5.70      7.75 o 
  -4   8  10       96.22      129.96     10.71 o 
  -2   8  10       90.66      127.74     10.67 o 
   0   8  10     1047.46     1004.71     29.67 o 
   2   8  10      165.35      144.11     12.00 o 
   4   8  10      108.49       71.06      7.70 o 
   6   8  10        1.58        1.62      5.41 o 
   8   8  10      479.90      510.25     17.89 o 
  10   8  10       39.17       40.51      8.03 o 
 -17   9  10      324.88      324.47     18.04 o 
 -15   9  10      241.66      304.93     20.78 o 
 -13   9  10      162.06      150.75     16.00 o 
 -11   9  10      885.29      865.88     35.14 o 
  -9   9  10      535.73      587.05     28.15 o 
  -7   9  10      414.63      556.37     27.18 o 
  -5   9  10      705.28      785.10     32.76 o 
  -3   9  10        6.69       19.66      7.09 o 
  -1   9  10       13.43        9.94      7.08 o 
   1   9  10     1888.75     2005.41     63.41 o 
   3   9  10       20.53       12.59      6.53 o 
   5   9  10        2.79        3.66      6.30 o 
   7   9  10      427.41      439.97     16.66 o 
 -14  10  10       30.73       40.12     11.76 o 
 -12  10  10      272.36      278.50     21.67 o 
 -10  10  10     1140.78     1185.72     43.75 o 
  -8  10  10     1370.19     1300.27     46.12 o 
  -6  10  10      258.74      241.58     18.97 o 
  -4  10  10      157.89      198.74     17.41 o 
  -2  10  10      203.13      249.71     24.43 o 
   0  10  10      963.37     1002.61     31.56 o 
   2  10  10       72.80       84.78     15.10 o 
   4  10  10      521.65      533.38     20.20 o 
 -11  11  10       22.43       31.86     11.13 o 
  -9  11  10       26.01       29.68     18.58 o 
  -7  11  10      224.39      299.84     21.51 o 
  -5  11  10      173.06      189.90     17.90 o 
  -3  11  10       94.83       88.14     14.06 o 
  -1  11  10      206.21      305.31     22.27 o 
   1  11  10      494.08      486.90     28.87 o 
 -25   1  11      742.43      671.07     30.24 o 
 -23   1  11        5.75       -9.43      6.29 o 
 -21   1  11       28.81       30.39     14.76 o 
 -19   1  11      374.61      400.40     23.54 o 
 -17   1  11       10.94       21.12     15.60 o 
 -15   1  11     1557.13     1474.14     43.01 o 
 -13   1  11     2451.88     2359.48     47.00 o 
 -11   1  11      749.99      757.24     14.50 o 
  -9   1  11      223.81      171.54      7.32 o 
  -7   1  11      968.45      866.68     19.98 o 
  -5   1  11      132.13      197.07     10.83 o 
  -3   1  11      157.83      248.19     10.81 o 
  -1   1  11        2.63        6.06      4.73 o 
   1   1  11      611.00      665.63     21.37 o 
   3   1  11     2091.69     2238.05     47.86 o 
   5   1  11      296.11      288.73     22.87 o 
   7   1  11      103.85       99.93      9.63 o 
   9   1  11      189.00      219.33     32.22 o 
  11   1  11      287.52      328.42     21.79 o 
  13   1  11       83.94      100.90     15.05 o 
 -24   2  11      475.75      471.32     24.99 o 
 -22   2  11       17.19       19.11     14.66 o 
 -20   2  11       90.74      106.78     12.66 o 
 -18   2  11      193.27      164.17     14.18 o 
 -16   2  11     3208.64     3203.34     78.48 o 
 -14   2  11    14915.92    15349.16    255.20 o 
 -12   2  11      397.75      271.46     13.48 o 
 -10   2  11      649.27      426.78     17.15 o 
  -8   2  11     1223.90     1054.46     19.66 o 
  -6   2  11      792.13      732.48     17.87 o 
  -4   2  11      410.92      431.26     14.00 o 
  -2   2  11     3333.22     3170.75     65.82 o 
   0   2  11     1997.00     1870.45     43.66 o 
   2   2  11       55.62       59.97     12.32 o 
   4   2  11     7625.02     7590.94    221.66 o 
   6   2  11      691.35      695.70     34.77 o 
   8   2  11       54.51       38.00      7.66 o 
  10   2  11       95.03      121.49     13.27 o 
  12   2  11      584.54      670.15     30.90 o 
  14   2  11      579.38      614.20     30.90 o 
 -23   3  11       69.42       72.61     12.11 o 
 -21   3  11       30.77       41.98     16.16 o 
 -19   3  11     1316.71     1323.74     41.82 o 
 -17   3  11      234.23      311.85     27.46 o 
 -15   3  11     3602.80     3536.08     66.97 o 
 -13   3  11     9316.64     9466.25    161.44 o 
 -11   3  11      651.23      620.57     19.04 o 
  -9   3  11       12.96       16.87      3.75 o 
  -7   3  11      913.20      818.17     16.60 o 
  -5   3  11     1207.26     1064.74     28.11 o 
  -3   3  11     4133.89     4055.61     81.41 o 
  -1   3  11        5.43       -0.69      4.51 o 
   1   3  11     1792.34     1775.26     42.70 o 
   3   3  11     7149.20     7440.94    122.22 o 
   5   3  11     2372.81     2049.73     51.74 o 
   7   3  11       32.55       47.39      8.27 o 
   9   3  11     1292.27     1204.95     44.24 o 
  11   3  11       26.46       31.19      8.14 o 
  13   3  11      181.61      135.44     16.51 o 
 -24   4  11      592.62      576.22     28.58 o 
 -22   4  11      108.66      114.84     13.99 o 
 -20   4  11      315.50      268.94     17.67 o 
 -18   4  11      751.98      797.81     30.38 o 
 -16   4  11      332.30      274.57     12.60 o 
 -14   4  11       82.84      103.81      7.89 o 
 -12   4  11     2318.68     2226.99     48.02 o 
 -10   4  11      174.34      112.41      8.22 o 
  -8   4  11      801.68      807.35     22.95 o 
  -6   4  11       13.69        2.76      4.35 o 
  -4   4  11       44.92       57.00      6.53 o 
  -2   4  11       47.88       48.05      8.62 o 
   0   4  11      359.33      341.82     21.04 o 
   2   4  11     1484.06     1245.25     29.40 o 
   4   4  11      341.33      380.76     25.53 o 
   6   4  11     1319.38     1349.78     45.69 o 
   8   4  11     1897.67     1810.41     44.03 o 
  10   4  11      131.69      112.24     11.50 o 
  12   4  11        4.81       15.33      7.83 o 
 -23   5  11     1837.65     1766.03     54.07 o 
 -21   5  11      123.17      159.95     30.07 o 
 -19   5  11        4.04        4.53      9.99 o 
 -17   5  11       30.09        9.86      5.48 o 
 -15   5  11      255.13      285.03     12.12 o 
 -13   5  11       21.33       18.79      6.08 o 
 -11   5  11       18.87       12.94      8.04 o 
  -9   5  11       39.81       21.91      7.86 o 
  -7   5  11        9.64        4.49      5.20 o 
  -5   5  11     5136.39     5649.69     91.15 o 
  -3   5  11     2576.80     2597.33     47.38 o 
  -1   5  11       38.57       43.73      5.78 o 
   1   5  11       11.17       21.49      8.71 o 
   3   5  11       29.40       62.39      8.06 o 
   5   5  11        2.26       -4.91      4.89 o 
   7   5  11      337.65      312.33     16.46 o 
   9   5  11       58.52       38.51      8.68 o 
  11   5  11       89.81       70.72      9.96 o 
 -22   6  11      576.56      549.90     29.13 o 
 -20   6  11        3.87       -3.38      7.71 o 
 -18   6  11       21.46       14.59      7.84 o 
 -16   6  11      849.03      821.13     21.91 o 
 -14   6  11       31.53       34.71     11.31 o 
 -12   6  11       53.93       47.64     10.15 o 
 -10   6  11     2162.19     2120.75     62.13 o 
  -8   6  11      167.24      168.32     14.47 o 
  -6   6  11     1015.91     1036.17     33.72 o 
  -4   6  11      114.51      165.96     10.06 o 
  -2   6  11     2543.77     2504.76     46.86 o 
   0   6  11     1702.99     1605.71     33.89 o 
   2   6  11      655.78      668.49     21.60 o 
   4   6  11       17.31       28.61      6.89 o 
   6   6  11      277.87      272.99     14.28 o 
   8   6  11      123.06      130.60     12.04 o 
  10   6  11        0.02        7.58      7.41 o 
 -21   7  11      233.26      216.49     23.38 o 
 -19   7  11      285.89      293.16     19.57 o 
 -17   7  11      670.47      694.25     20.65 o 
 -15   7  11       23.54       21.58      9.46 o 
 -13   7  11      292.78      332.94     54.92 o 
 -11   7  11      566.42      584.73     26.93 o 
  -9   7  11       28.32       33.93     12.14 o 
  -7   7  11       55.53       36.78      9.84 o 
  -5   7  11     1185.43     1129.64     31.44 o 
  -3   7  11      310.24      269.94     14.36 o 
  -1   7  11     1747.39     1808.15     37.14 o 
   1   7  11     1298.91     1301.70     29.89 o 
   3   7  11      114.18      102.32      8.33 o 
   5   7  11      131.32      106.83      8.84 o 
   7   7  11      234.79      162.90     11.08 o 
   9   7  11      100.86      120.08      9.12 o 
 -18   8  11      112.06      107.02     11.89 o 
 -16   8  11       72.68       72.58     10.52 o 
 -14   8  11       69.09       74.80     14.57 o 
 -12   8  11      321.04      308.68     41.94 o 
 -10   8  11     1063.42     1214.36     43.24 o 
  -8   8  11      732.62      807.88     33.42 o 
  -6   8  11      192.35      156.97     15.13 o 
  -4   8  11       19.28       14.79      7.23 o 
  -2   8  11      524.05      620.41     22.81 o 
   0   8  11     1485.14     1465.63     39.10 o 
   2   8  11      910.82      900.62     24.40 o 
   4   8  11      937.35      919.93     35.42 o 
   6   8  11     1034.85     1075.24     25.69 o 
   8   8  11        0.75       -1.40      6.34 o 
 -17   9  11       33.58       31.29      9.74 o 
 -15   9  11      160.18      179.97     25.31 o 
 -13   9  11      323.84      342.93     22.52 o 
 -11   9  11     1020.69      894.38     48.12 o 
  -9   9  11        0.80       -3.13      9.50 o 
  -7   9  11       84.07       80.03     12.85 o 
  -5   9  11       93.95       75.75     17.18 o 
  -3   9  11        8.84       10.67      9.02 o 
  -1   9  11      170.21      195.81     13.90 o 
   1   9  11        8.22        2.28      7.64 o 
   3   9  11      788.12      707.46     66.39 o 
   5   9  11      271.25      216.96     14.23 o 
 -14  10  11       32.42       -1.82     11.67 o 
 -12  10  11        2.32        3.33      9.34 o 
 -10  10  11      160.83      110.07     15.01 o 
  -8  10  11        7.17       19.00     10.61 o 
  -6  10  11      105.30      110.97     15.04 o 
  -4  10  11       11.71       17.45     12.61 o 
  -2  10  11        0.06       -7.25     10.27 o 
   0  10  11      466.75      456.48     20.96 o 
   2  10  11        7.79       15.27      8.27 o 
  -9  11  11      116.44      132.34     16.45 o 
  -7  11  11      824.43      859.42     37.31 o 
  -5  11  11       99.94      110.26     15.92 o 
  -3  11  11        4.49      -13.68      9.37 o 
  -1  11  11        5.43      -12.98      8.65 o 
 -24   0  12      177.59      182.12     23.91 o 
 -22   0  12      269.33      267.12     27.27 o 
 -20   0  12       78.36       71.16     17.00 o 
 -18   0  12        8.55       17.56     11.39 o 
 -16   0  12     3448.30     3413.84    117.90 o 
 -14   0  12     2292.22     2229.98     82.48 o 
 -12   0  12      164.55      150.72      8.34 o 
 -10   0  12     2675.40     2568.83     61.63 o 
  -8   0  12     3473.59     3172.15    103.34 o 
  -6   0  12     6018.33     6466.09    156.99 o 
  -4   0  12     1978.31     1762.36     52.03 o 
  -2   0  12     7547.53     7012.42    169.48 o 
   0   0  12     1007.10      905.49     44.29 o 
   2   0  12        2.68      -12.61      8.40 o 
   4   0  12     1533.69     1721.11     71.22 o 
   6   0  12     2101.44     2308.14     89.57 o 
   8   0  12      486.63      502.17     35.68 o 
  10   0  12      678.17      841.50     48.76 o 
  12   0  12      220.56      214.44     27.27 o 
 -23   1  12       14.43       -2.44      8.03 o 
 -21   1  12       97.41      119.99     13.67 o 
 -19   1  12      117.05      111.11     12.97 o 
 -17   1  12     1770.19     1737.56     63.38 o 
 -15   1  12      161.67      210.99     62.30 o 
 -13   1  12      892.49      854.89     22.72 o 
 -11   1  12     1279.09     1349.65     23.01 o 
  -9   1  12       22.45       53.19      6.14 o 
  -7   1  12     1192.90     1165.59     25.11 o 
  -5   1  12      594.62      586.84     23.02 o 
  -3   1  12      450.32      397.82     14.99 o 
  -1   1  12      544.79      550.81     19.33 o 
   1   1  12      897.85      787.41     32.80 o 
   3   1  12     5439.93     5329.10    149.15 o 
   5   1  12     1105.99     1044.91     36.79 o 
   7   1  12      623.11      578.55     26.74 o 
   9   1  12      527.32      520.43     26.29 o 
  11   1  12       38.26       32.15     10.93 o 
 -24   2  12      174.11      141.43     15.48 o 
 -22   2  12      126.54      109.51     17.28 o 
 -20   2  12       16.57       -0.29      7.61 o 
 -18   2  12        1.27       -0.64      9.34 o 
 -16   2  12        3.05       10.19     11.11 o 
 -14   2  12       95.94      104.32      8.28 o 
 -12   2  12       19.51       18.25      6.40 o 
 -10   2  12        2.84       -1.60      3.06 o 
  -8   2  12     1010.20     1054.67     20.26 o 
  -6   2  12      411.94      459.04     18.42 o 
  -4   2  12      376.49      371.71     15.59 o 
  -2   2  12       44.22       44.30      7.26 o 
   0   2  12      154.79      160.12     11.05 o 
   2   2  12     2026.86     2087.20     49.24 o 
   4   2  12     1115.09     1256.59     33.36 o 
   6   2  12     1780.05     1634.50     40.39 o 
   8   2  12        9.27       20.57      8.84 o 
  10   2  12      258.43      298.94     21.58 o 
  12   2  12      136.90      151.37     17.76 o 
 -23   3  12        7.56        8.55      8.87 o 
 -21   3  12       11.46        0.30      7.74 o 
 -19   3  12      535.06      535.93     24.47 o 
 -17   3  12        0.82        2.83      7.19 o 
 -15   3  12     1210.30     1200.71     29.07 o 
 -13   3  12      394.55      446.84     15.91 o 
 -11   3  12     1543.43     1715.29     39.26 o 
  -9   3  12      381.85      259.95      9.13 o 
  -7   3  12      759.95      652.96     17.42 o 
  -5   3  12      151.37      167.27     11.11 o 
  -3   3  12        0.35        0.79      4.95 o 
  -1   3  12       20.75       16.12      6.46 o 
   1   3  12     1171.72     1199.43     33.36 o 
   3   3  12     3588.05     3716.73    110.38 o 
   5   3  12      412.73      402.75     18.72 o 
   7   3  12      874.51      856.03     27.44 o 
   9   3  12        0.96        3.44      6.70 o 
  11   3  12       60.25       28.91     13.63 o 
 -22   4  12        1.34       -4.20      8.56 o 
 -20   4  12       73.51       77.03     14.01 o 
 -18   4  12        1.52       -3.75      8.59 o 
 -16   4  12      239.69      294.77     13.08 o 
 -14   4  12      572.63      612.57     17.80 o 
 -12   4  12      140.21      183.84     10.70 o 
 -10   4  12     1139.64     1071.94     37.06 o 
  -8   4  12     1126.23     1210.28     26.28 o 
  -6   4  12        5.91        3.12      4.69 o 
  -4   4  12      450.37      540.73     14.66 o 
  -2   4  12     2045.82     1979.98     46.84 o 
   0   4  12     4292.26     4173.59     85.80 o 
   2   4  12       56.77       98.89     10.72 o 
   4   4  12      264.60      257.37     25.39 o 
   6   4  12     2623.78     2546.89     56.73 o 
   8   4  12        2.42        1.74      6.45 o 
  10   4  12       20.78        6.33      7.13 o 
 -21   5  12      540.14      575.74     29.24 o 
 -19   5  12       31.85       59.04     10.18 o 
 -17   5  12      570.53      595.21     18.32 o 
 -15   5  12       42.78       36.92      6.31 o 
 -13   5  12      716.00      790.22     42.13 o 
 -11   5  12     1266.25     1412.65     46.08 o 
  -9   5  12       58.59       71.04     10.80 o 
  -7   5  12     1581.63     1495.51     37.11 o 
  -5   5  12      733.18      591.61     17.59 o 
  -3   5  12      458.05      346.91     13.57 o 
  -1   5  12       30.17       47.79      6.44 o 
   1   5  12     2839.86     2840.26     63.79 o 
   3   5  12      467.06      400.97     16.57 o 
   5   5  12      200.87      161.98     11.77 o 
   7   5  12      870.24      994.12     30.85 o 
   9   5  12      456.00      500.07     21.66 o 
 -20   6  12      178.07      176.85     14.61 o 
 -18   6  12        0.74       -1.74      5.32 o 
 -16   6  12       36.51       38.77      8.29 o 
 -14   6  12      512.18      597.68     27.40 o 
 -12   6  12        0.01       11.16      9.06 o 
 -10   6  12      807.53      831.35     33.12 o 
  -8   6  12      609.73      649.37     28.51 o 
  -6   6  12      643.83      579.06     20.98 o 
  -4   6  12      909.44      764.87     20.96 o 
  -2   6  12     1411.82     1461.58     49.56 o 
   0   6  12     1852.08     1825.47     38.10 o 
   2   6  12      940.70      919.74     21.81 o 
   4   6  12      290.32      255.67     15.91 o 
   6   6  12      885.77      790.90     24.93 o 
   8   6  12      221.09      170.33     13.94 o 
 -19   7  12        2.54        6.17      7.96 o 
 -17   7  12        4.09       -9.41      6.27 o 
 -15   7  12        6.10       -9.23     14.85 o 
 -13   7  12      114.36      134.71     15.04 o 
 -11   7  12      220.34      172.47     23.26 o 
  -9   7  12       37.67       31.54      9.37 o 
  -7   7  12       33.73       45.59     10.62 o 
  -5   7  12        3.16        5.27     17.28 o 
  -3   7  12       31.34       50.27      9.03 o 
  -1   7  12     1669.44     1684.63     36.17 o 
   1   7  12       21.42       18.83      6.68 o 
   3   7  12      102.17      105.76     10.00 o 
   5   7  12      150.51      144.03     10.21 o 
   7   7  12      374.09      394.00     16.35 o 
 -18   8  12        7.04        6.72     12.68 o 
 -16   8  12        2.27       17.02     20.83 o 
 -14   8  12       95.23      106.74     27.36 o 
 -12   8  12      831.04      915.31     44.10 o 
 -10   8  12       96.54      124.35     15.04 o 
  -8   8  12        0.01        8.15      8.31 o 
  -6   8  12      160.33      186.68     16.65 o 
  -4   8  12       13.68       15.07      9.36 o 
  -2   8  12       43.43       58.84     14.92 o 
   0   8  12       93.95      113.95     11.69 o 
   2   8  12       46.94       26.83      7.75 o 
   4   8  12       25.80       22.82      7.37 o 
   6   8  12       42.04       20.54      8.65 o 
 -15   9  12       47.59       47.20     11.58 o 
 -13   9  12      313.35      340.62     22.88 o 
 -11   9  12       71.63       34.27     11.55 o 
  -9   9  12       28.30        1.95      8.39 o 
  -7   9  12        0.59        9.96      9.47 o 
  -5   9  12      169.50      134.03     15.48 o 
  -3   9  12      335.01      315.22     21.65 o 
  -1   9  12       40.55       73.23     15.63 o 
   1   9  12      138.31      182.70     14.78 o 
   3   9  12       41.53       29.15      9.82 o 
 -12  10  12        0.19       -1.61      9.92 o 
 -10  10  12        5.82       33.42     21.01 o 
  -8  10  12      174.90      157.76     17.10 o 
  -6  10  12       32.84       12.39     10.08 o 
  -4  10  12      179.88      193.00     18.86 o 
  -2  10  12       37.31       26.90     15.97 o 
   0  10  12      426.53      439.51     21.39 o 
 -23   1  13        9.86        4.73      8.16 o 
 -21   1  13        1.34      -10.76      7.17 o 
 -19   1  13      501.00      531.31     39.33 o 
 -17   1  13      178.83      135.27     13.61 o 
 -15   1  13      100.20      127.00     14.85 o 
 -13   1  13      885.84      818.49     22.59 o 
 -11   1  13      958.55     1040.97     19.64 o 
  -9   1  13      794.24      928.99     22.12 o 
  -7   1  13      362.62      316.89     12.28 o 
  -5   1  13      304.27      388.27     14.51 o 
  -3   1  13      461.79      472.71     18.22 o 
  -1   1  13        8.99       -7.14      6.07 o 
   1   1  13      207.30      194.35     15.85 o 
   3   1  13     1481.62     1403.61     73.18 o 
   5   1  13      357.90      311.08     20.28 o 
   7   1  13        8.34        1.66      7.63 o 
   9   1  13      472.77      481.93     28.40 o 
  11   1  13       37.04       62.91     20.83 o 
 -24   2  13       41.79       58.36     12.21 o 
 -22   2  13       86.90      100.24     13.56 o 
 -20   2  13       68.39       24.72      9.29 o 
 -18   2  13       17.22       13.05      8.80 o 
 -16   2  13     1341.15     1353.74     42.30 o 
 -14   2  13       90.71       88.29      8.06 o 
 -12   2  13        4.61        1.51      4.84 o 
 -10   2  13      108.74       91.87     10.05 o 
  -8   2  13     3863.36     4269.00     57.03 o 
  -6   2  13      794.61      989.25     31.93 o 
  -4   2  13       57.25       42.60      7.21 o 
  -2   2  13     2082.89     2068.27     48.33 o 
   0   2  13     4024.88     3950.69     82.30 o 
   2   2  13     2768.57     2725.82    108.12 o 
   4   2  13       36.24       35.15      9.94 o 
   6   2  13      303.06      312.24     25.31 o 
   8   2  13      703.04      665.39     30.64 o 
  10   2  13      293.45      375.34     31.10 o 
 -23   3  13       23.32       23.63      9.77 o 
 -21   3  13      446.84      402.55     25.50 o 
 -19   3  13      101.70      105.10     12.60 o 
 -17   3  13      992.22      929.42     58.02 o 
 -15   3  13      631.90      557.20     18.50 o 
 -13   3  13      345.19      334.82     13.32 o 
 -11   3  13      790.49      775.24     22.91 o 
  -9   3  13      401.06      406.47     14.70 o 
  -7   3  13      353.98      379.47     13.41 o 
  -5   3  13     1021.08      925.66     34.74 o 
  -3   3  13     2325.22     2171.73     50.47 o 
  -1   3  13      200.58      208.47     13.39 o 
   1   3  13       89.90      125.65     11.43 o 
   3   3  13     1720.74     1609.94     49.50 o 
   5   3  13      244.56      162.23     13.06 o 
   7   3  13       24.67        1.88      6.90 o 
   9   3  13      562.31      570.50     28.91 o 
 -22   4  13      409.11      401.97     28.67 o 
 -20   4  13      458.50      391.51     47.45 o 
 -18   4  13        8.60       11.75      8.16 o 
 -16   4  13      306.31      262.80     12.25 o 
 -14   4  13      102.43      112.68     10.53 o 
 -12   4  13      364.69      437.27     22.34 o 
 -10   4  13      389.68      338.86     19.87 o 
  -8   4  13     3845.55     3740.07     63.94 o 
  -6   4  13       62.20       64.24      7.41 o 
  -4   4  13      433.54      521.13     15.05 o 
  -2   4  13      268.27      221.33     13.86 o 
   0   4  13     1302.73     1412.40     38.33 o 
   2   4  13     1383.89     1334.55     39.99 o 
   4   4  13      901.16      891.94     37.60 o 
   6   4  13      665.32      556.17     22.55 o 
   8   4  13      660.05      629.36     25.78 o 
  10   4  13       16.95        2.48      8.09 o 
 -21   5  13      318.98      309.37     18.28 o 
 -19   5  13      200.07      202.03     14.89 o 
 -17   5  13       24.14       -4.27      5.17 o 
 -15   5  13       10.91       15.71      6.98 o 
 -13   5  13       57.63       50.81     10.18 o 
 -11   5  13      149.72      147.46     14.09 o 
  -9   5  13       51.49       34.06      9.26 o 
  -7   5  13      113.09      128.82     10.78 o 
  -5   5  13       55.99       58.17      7.66 o 
  -3   5  13     1642.37     1680.25     35.51 o 
  -1   5  13     1336.13     1312.73     36.32 o 
   1   5  13      509.23      492.47     22.98 o 
   3   5  13       89.84       96.33     11.33 o 
   5   5  13       27.54       62.08      9.21 o 
   7   5  13       31.01       33.21      9.27 o 
   9   5  13        1.24        0.28      7.55 o 
 -20   6  13       66.44       57.30     10.58 o 
 -18   6  13       59.30       32.23      9.14 o 
 -16   6  13      252.86      280.31     16.33 o 
 -14   6  13      230.54      184.52     16.41 o 
 -12   6  13      344.55      403.06     48.20 o 
 -10   6  13     1562.45     1831.40     57.44 o 
  -8   6  13      485.52      572.29     27.81 o 
  -6   6  13      344.23      494.28     27.74 o 
  -4   6  13      492.29      527.90     17.61 o 
  -2   6  13      587.29      561.50     19.87 o 
   0   6  13      246.31      212.61     12.75 o 
   2   6  13       38.77       32.60      6.40 o 
   4   6  13       45.18       44.62      9.48 o 
   6   6  13      292.52      284.28     16.04 o 
   8   6  13       13.55       -5.84      7.68 o 
 -19   7  13      114.06      115.50     12.36 o 
 -17   7  13      248.19      255.18     17.66 o 
 -15   7  13       80.90      104.55     14.02 o 
 -13   7  13      137.19      170.38     16.69 o 
 -11   7  13     1492.50     1692.24     55.25 o 
  -9   7  13       48.35       36.24     10.69 o 
  -7   7  13      435.55      516.41     26.64 o 
  -5   7  13     1750.66     2012.11     80.57 o 
  -3   7  13     1990.21     2126.59     43.12 o 
  -1   7  13       14.82       32.60      7.35 o 
   1   7  13      124.75      126.27     10.47 o 
   3   7  13       49.91       57.59      8.82 o 
   5   7  13      356.23      378.13     15.69 o 
 -16   8  13      603.02      551.01     41.94 o 
 -14   8  13      326.90      345.48     22.52 o 
 -12   8  13      193.42      174.44     17.68 o 
 -10   8  13      424.36      527.87     34.75 o 
  -8   8  13       19.17       24.28     10.43 o 
  -6   8  13      255.43      314.37     21.29 o 
  -4   8  13        0.14      -11.50      8.84 o 
  -2   8  13      125.86      107.28     11.60 o 
   0   8  13      258.00      263.94     13.96 o 
   2   8  13        2.67        3.87      6.90 o 
   4   8  13      229.68      209.48     13.52 o 
 -15   9  13        0.20       -5.68      9.11 o 
 -13   9  13      212.93      236.84     20.40 o 
 -11   9  13       82.78      116.12     15.72 o 
  -9   9  13      179.28      201.31     19.23 o 
  -7   9  13        6.42       -0.77      8.94 o 
  -5   9  13      127.95       95.98     14.44 o 
  -3   9  13       45.03       76.07     20.17 o 
  -1   9  13       13.62        5.77      8.18 o 
   1   9  13       30.23       38.96     10.09 o 
 -10  10  13      103.57       58.24     13.85 o 
  -8  10  13        3.71        7.00     10.53 o 
  -6  10  13       70.16       52.42     13.64 o 
  -4  10  13      112.67      174.78     18.54 o 
 -22   0  14      170.43      198.93     24.47 o 
 -20   0  14      172.79      167.36     22.60 o 
 -18   0  14        0.41       -1.87      9.90 o 
 -16   0  14      673.04      604.61     36.25 o 
 -14   0  14     1563.42     1548.54     64.68 o 
 -12   0  14      298.76      286.76     12.31 o 
 -10   0  14      245.71      259.74     15.32 o 
  -8   0  14      341.87      316.87     38.02 o 
  -6   0  14      754.83      867.59     33.07 o 
  -4   0  14       64.14       90.96     16.06 o 
  -2   0  14      747.32      761.42     42.60 o 
   0   0  14     4000.94     3898.74    133.46 o 
   2   0  14       21.36       70.60     17.93 o 
   4   0  14      108.56       68.55     17.74 o 
   6   0  14      258.91      244.70     27.46 o 
   8   0  14       48.49       19.42     14.76 o 
 -23   1  14        2.59       -4.65      8.18 o 
 -21   1  14      151.84      133.50     15.12 o 
 -19   1  14     1357.78     1280.33     42.60 o 
 -17   1  14      560.34      554.89     24.76 o 
 -15   1  14       17.81       -0.78      7.04 o 
 -13   1  14      530.90      543.41     15.04 o 
 -11   1  14     1840.36     1873.23     30.80 o 
  -9   1  14       31.90       29.95      6.77 o 
  -7   1  14        6.45       -1.89      5.17 o 
  -5   1  14      434.62      482.24     21.50 o 
  -3   1  14      259.60      330.15     15.76 o 
  -1   1  14      374.38      371.09     21.14 o 
   1   1  14       17.20        4.44      8.52 o 
   3   1  14       46.60       41.67     11.01 o 
   5   1  14        7.27       -2.29      8.42 o 
   7   1  14        8.75        5.37     11.21 o 
   9   1  14       61.02       55.28     13.14 o 
 -22   2  14      289.89      328.67     21.21 o 
 -20   2  14      228.50      142.30     22.69 o 
 -18   2  14      258.85      254.87     26.24 o 
 -16   2  14       72.84       79.01     17.84 o 
 -14   2  14      226.69      202.39     11.20 o 
 -12   2  14      563.26      515.91     14.09 o 
 -10   2  14     1982.59     2094.40     39.61 o 
  -8   2  14      124.17      133.51     19.01 o 
  -6   2  14      241.21      276.52     15.40 o 
  -4   2  14        7.00        1.64      5.85 o 
  -2   2  14      152.31      166.99     16.64 o 
   0   2  14      128.53       95.51     12.93 o 
   2   2  14      178.88      141.26     14.97 o 
   4   2  14      106.03       96.68     14.48 o 
   6   2  14        9.14       10.18      9.11 o 
   8   2  14       61.70       38.83     12.08 o 
 -23   3  14       13.16        9.77      9.04 o 
 -21   3  14      594.51      657.26     29.29 o 
 -19   3  14     1045.41      942.86     34.76 o 
 -17   3  14       83.43       65.80     11.13 o 
 -15   3  14       26.51       45.49      7.14 o 
 -13   3  14      381.90      317.12     12.97 o 
 -11   3  14      195.39      161.03     12.11 o 
  -9   3  14      291.44      281.40     14.30 o 
  -7   3  14     1411.31     1293.26     44.69 o 
  -5   3  14       91.09       82.99      9.64 o 
  -3   3  14      131.42      125.48     11.05 o 
  -1   3  14      304.12      355.10     17.61 o 
   1   3  14     1585.68     1516.86     47.65 o 
   3   3  14        6.87        5.96      8.07 o 
   5   3  14        0.09       -3.08     11.02 o 
   7   3  14      568.11      607.39     71.93 o 
   9   3  14       27.00       44.01     12.41 o 
 -22   4  14       60.14       90.51     13.75 o 
 -20   4  14     1224.04     1233.30     41.72 o 
 -18   4  14      132.22       91.22     11.28 o 
 -16   4  14      606.83      594.81     18.40 o 
 -14   4  14      867.38      828.68     32.40 o 
 -12   4  14      186.50      130.05     13.24 o 
 -10   4  14     1069.68      963.54     36.23 o 
  -8   4  14       78.98      106.36     10.05 o 
  -6   4  14      500.52      457.00     16.09 o 
  -4   4  14      231.87      232.69     14.40 o 
  -2   4  14     1252.29     1274.58     36.18 o 
   0   4  14       76.15      100.55     11.27 o 
   2   4  14       73.29       63.66     11.98 o 
   4   4  14      275.21      325.25     21.69 o 
   6   4  14      130.76      184.05     23.44 o 
   8   4  14      178.20      199.97     26.35 o 
 -21   5  14      437.17      383.11     21.39 o 
 -19   5  14      211.06      229.31     18.52 o 
 -17   5  14      186.45      271.84     21.90 o 
 -15   5  14        0.35       -4.32      6.30 o 
 -13   5  14      555.06      605.00     29.24 o 
 -11   5  14     1166.37     1175.31     42.31 o 
  -9   5  14      325.15      330.33     21.42 o 
  -7   5  14     2828.30     2831.66     61.89 o 
  -5   5  14      913.14      844.42     23.03 o 
  -3   5  14      611.91      575.33     18.72 o 
  -1   5  14       56.15       48.81      9.41 o 
   1   5  14      892.41      838.05     28.86 o 
   3   5  14     1291.56     1274.11     62.39 o 
   5   5  14      274.09      269.25     20.54 o 
   7   5  14        2.29        6.00      8.18 o 
 -20   6  14      118.74      128.50     20.23 o 
 -18   6  14       40.56       30.39      9.43 o 
 -16   6  14      208.34      251.24     15.84 o 
 -14   6  14      262.68      245.39     18.58 o 
 -12   6  14      372.56      383.17     24.10 o 
 -10   6  14       44.79       29.21     10.38 o 
  -8   6  14      862.91      895.65     36.80 o 
  -6   6  14     2081.12     2033.06     48.62 o 
  -4   6  14       17.12        9.85      6.60 o 
  -2   6  14       85.92       89.61      9.58 o 
   0   6  14      424.09      423.97     16.65 o 
   2   6  14      348.25      413.39     15.33 o 
   4   6  14       13.09       17.43      8.53 o 
   6   6  14      644.71      670.87     26.80 o 
 -17   7  14      625.14      727.80     26.97 o 
 -15   7  14        1.78        3.35      9.75 o 
 -13   7  14        6.02       11.08      9.90 o 
 -11   7  14      104.47      105.59     16.81 o 
  -9   7  14       49.20       60.18     12.78 o 
  -7   7  14        2.99        4.49      8.85 o 
  -5   7  14      559.58      482.27     26.82 o 
  -3   7  14      426.91      385.70     18.33 o 
  -1   7  14        0.03       -4.69      5.91 o 
   1   7  14        4.39        8.22      6.89 o 
   3   7  14       24.83       16.25      7.57 o 
 -16   8  14       17.75      -10.15     21.57 o 
 -14   8  14       25.31       14.38     10.62 o 
 -12   8  14       26.72       26.97     11.40 o 
 -10   8  14      137.63      170.82     30.26 o 
  -8   8  14      252.27      270.74     21.25 o 
  -6   8  14      118.60      148.90     16.55 o 
  -4   8  14        0.02        8.75      9.60 o 
  -2   8  14       31.60       -0.51      7.55 o 
   0   8  14       51.86       12.48      7.47 o 
   2   8  14       16.03       29.14      8.28 o 
 -11   9  14      262.10      227.87     19.80 o 
  -9   9  14       14.97        2.84      9.36 o 
  -7   9  14       66.00       63.25     13.49 o 
  -5   9  14        2.33       -2.39     11.67 o 
  -3   9  14      350.27      376.31     25.84 o 
  -1   9  14       98.79       79.23     11.84 o 
 -21   1  15      377.76      414.23     23.15 o 
 -19   1  15        2.08       -1.27     10.27 o 
 -17   1  15      427.22      446.75     22.66 o 
 -15   1  15        4.83        9.19      7.66 o 
 -13   1  15      216.31      177.33     10.01 o 
 -11   1  15     1594.56     1575.65     29.09 o 
  -9   1  15     1029.26      907.42     23.14 o 
  -7   1  15      598.83      580.27     21.59 o 
  -5   1  15      197.83      223.55     13.66 o 
  -3   1  15        2.75       -0.14      7.66 o 
  -1   1  15      416.25      415.27     38.11 o 
   1   1  15        0.62        0.37      8.19 o 
   3   1  15      280.91      277.30     20.59 o 
   5   1  15      100.60      119.90     16.09 o 
   7   1  15       74.99       94.16     29.42 o 
 -22   2  15      345.25      315.15     43.71 o 
 -20   2  15      577.77      519.26     25.70 o 
 -18   2  15     1477.04     1430.92     45.45 o 
 -16   2  15      749.51      744.64     29.63 o 
 -14   2  15      537.21      560.21     25.70 o 
 -12   2  15       34.92       43.66      5.88 o 
 -10   2  15      319.74      286.12     14.39 o 
  -8   2  15      368.91      332.16     16.21 o 
  -6   2  15      231.87      181.66     12.72 o 
  -4   2  15       10.05       23.00      7.11 o 
  -2   2  15      830.99      812.40     32.57 o 
   0   2  15     2614.19     2522.00    101.83 o 
   2   2  15      238.57      218.88     18.55 o 
   4   2  15      133.21      152.32     33.06 o 
   6   2  15      306.97      275.17     21.33 o 
 -21   3  15       16.05       16.04      9.67 o 
 -19   3  15      117.99       54.79     18.68 o 
 -17   3  15     1479.50     1624.77     54.30 o 
 -15   3  15       91.86      106.63      8.94 o 
 -13   3  15      637.43      579.68     27.65 o 
 -11   3  15      592.19      612.72     28.60 o 
  -9   3  15      288.73      307.79     15.36 o 
  -7   3  15        6.44        5.65      5.80 o 
  -5   3  15      685.24      685.44     24.51 o 
  -3   3  15      902.71      828.30     27.60 o 
  -1   3  15     1366.89     1411.37     45.59 o 
   1   3  15     2482.21     2415.36     67.50 o 
   3   3  15      157.48      221.14     18.79 o 
   5   3  15      414.65      366.85     23.82 o 
   7   3  15       32.39       37.87     12.36 o 
 -20   4  15      908.05      822.83     29.41 o 
 -18   4  15       67.82       74.46     10.06 o 
 -16   4  15       69.40       73.53     10.33 o 
 -14   4  15      480.61      503.02     25.54 o 
 -12   4  15      390.31      444.08     24.09 o 
 -10   4  15      609.90      669.31     23.01 o 
  -8   4  15       66.97       99.30     15.26 o 
  -6   4  15       53.78       41.11      7.34 o 
  -4   4  15        1.43        1.92      7.07 o 
  -2   4  15     1676.80     1736.72     45.59 o 
   0   4  15     1659.21     1667.38     44.68 o 
   2   4  15      311.56      360.84     22.98 o 
   4   4  15      218.71      213.35     39.32 o 
   6   4  15       40.33       34.52     11.65 o 
 -19   5  15        4.19       -4.45      9.64 o 
 -17   5  15       23.34        8.77      9.82 o 
 -15   5  15       26.15       34.86     11.11 o 
 -13   5  15      212.86      199.99     17.42 o 
 -11   5  15      131.28      169.92     16.43 o 
  -9   5  15      361.83      419.30     24.12 o 
  -7   5  15     4375.70     4258.20     87.36 o 
  -5   5  15      132.97      132.04     10.34 o 
  -3   5  15        4.55        5.65      6.17 o 
  -1   5  15        2.10        0.68      8.51 o 
   1   5  15      168.01      146.68     13.93 o 
   3   5  15      126.50      116.08     15.75 o 
   5   5  15      200.29      207.91     19.48 o 
 -18   6  15      116.78      133.77     12.75 o 
 -16   6  15       42.91       47.18     11.99 o 
 -14   6  15      344.39      336.06     22.04 o 
 -12   6  15      165.10      160.44     27.37 o 
 -10   6  15        9.36       -3.12      8.11 o 
  -8   6  15      216.36      206.63     18.38 o 
  -6   6  15      372.78      346.21     17.48 o 
  -4   6  15      215.65      237.12     13.24 o 
  -2   6  15        4.39        7.16      6.30 o 
   0   6  15       62.76       54.02      8.84 o 
   2   6  15        0.12        1.50      7.19 o 
   4   6  15       45.15       37.75     11.94 o 
 -17   7  15        7.67      -11.02      7.35 o 
 -15   7  15      116.20      130.68     16.02 o 
 -13   7  15      309.29      410.60     25.35 o 
 -11   7  15       16.96        7.78     12.33 o 
  -9   7  15      186.28      196.93     18.24 o 
  -7   7  15        1.61      -13.44     16.16 o 
  -5   7  15       26.59       19.07     14.10 o 
  -3   7  15      188.81      187.34     12.43 o 
  -1   7  15      129.57      115.34     10.86 o 
   1   7  15      117.91      126.93     11.43 o 
 -14   8  15      621.99      725.29     34.26 o 
 -12   8  15       58.85       80.02     14.82 o 
 -10   8  15        0.73        0.19      9.46 o 
  -8   8  15      462.07      568.21     30.15 o 
  -6   8  15      175.00      183.39     21.95 o 
  -4   8  15      336.70      368.93     24.89 o 
  -2   8  15        7.02        3.51     11.28 o 
 -22   0  16       14.13       37.17     15.32 o 
 -20   0  16      168.41      121.97     21.67 o 
 -18   0  16       46.87       31.75     14.01 o 
 -16   0  16      111.97      146.25     20.17 o 
 -14   0  16     1609.20     1815.96     74.02 o 
 -12   0  16      508.14      600.07     36.06 o 
 -10   0  16       30.37       55.02      8.66 o 
  -8   0  16     1208.62     1358.42     46.57 o 
  -6   0  16      308.77      381.82     29.89 o 
  -4   0  16      109.00      128.51     20.73 o 
  -2   0  16        2.69       -0.75     12.70 o 
   0   0  16      165.52      166.43     23.72 o 
   2   0  16     1755.44     1733.37     77.58 o 
   4   0  16        6.47        5.79     14.57 o 
   6   0  16      428.00      482.52     39.23 o 
 -21   1  16       25.77       12.22      9.31 o 
 -19   1  16       24.17       17.19      8.98 o 
 -17   1  16      198.73      210.76     16.72 o 
 -15   1  16       84.81       58.16     10.88 o 
 -13   1  16       27.40       36.17      8.21 o 
 -11   1  16      332.46      448.07     15.50 o 
  -9   1  16      258.42      293.86     15.82 o 
  -7   1  16       19.83       18.20      7.45 o 
  -5   1  16      325.81      340.67     20.25 o 
  -3   1  16      343.91      377.21     21.99 o 
  -1   1  16      571.32      623.83     28.71 o 
   1   1  16      161.26      145.62     16.51 o 
   3   1  16      112.25       86.29     14.78 o 
   5   1  16      473.24      459.60     38.58 o 
 -20   2  16      136.70      107.24     14.43 o 
 -18   2  16      200.23      215.81     17.54 o 
 -16   2  16        0.75       -3.99      7.64 o 
 -14   2  16       81.15      109.17     15.73 o 
 -12   2  16        7.50       -5.64      5.18 o 
 -10   2  16        3.74       -0.26      6.18 o 
  -8   2  16        1.40       -3.74      6.11 o 
  -6   2  16      165.45      225.89     14.53 o 
  -4   2  16       47.80       59.37     14.38 o 
  -2   2  16      135.03      127.81     18.49 o 
   0   2  16        3.82      -11.38      8.12 o 
   2   2  16       53.39       49.23     13.31 o 
   4   2  16      192.68      205.77     19.34 o 
 -21   3  16        6.21        2.15     11.21 o 
 -19   3  16      236.01      232.08     18.00 o 
 -17   3  16      124.43       96.87     16.16 o 
 -15   3  16      356.44      396.98     26.06 o 
 -13   3  16       47.83       20.50      9.53 o 
 -11   3  16      181.80      168.60     15.44 o 
  -9   3  16      539.37      604.56     21.96 o 
  -7   3  16       37.73       29.03      5.92 o 
  -5   3  16      213.65      205.71     14.35 o 
  -3   3  16      221.02      208.26     17.61 o 
  -1   3  16      791.58      791.10     33.42 o 
   1   3  16        0.43       -5.82      9.22 o 
   3   3  16      206.12      159.13     17.57 o 
   5   3  16      305.81      355.59     43.52 o 
 -20   4  16       99.31       49.76     14.71 o 
 -18   4  16        0.01       -7.80      9.15 o 
 -16   4  16       10.91        8.30     10.39 o 
 -14   4  16      479.63      512.28     26.14 o 
 -12   4  16      356.95      417.82     24.18 o 
 -10   4  16       19.94        3.71      7.92 o 
  -8   4  16      368.09      355.74     17.55 o 
  -6   4  16      290.87      278.79     13.78 o 
  -4   4  16      176.79      167.77     13.76 o 
  -2   4  16       69.93       73.63     10.98 o 
   0   4  16      231.62      199.41     30.26 o 
   2   4  16      730.45      736.27     33.41 o 
   4   4  16       63.11       58.91     13.83 o 
 -19   5  16       26.82        1.91     16.53 o 
 -17   5  16       88.44      100.38     16.83 o 
 -15   5  16      144.96      167.84     16.91 o 
 -13   5  16      281.31      259.63     20.03 o 
 -11   5  16     1040.94     1165.33     43.66 o 
  -9   5  16      764.87      816.16     27.26 o 
  -7   5  16      644.34      607.76     23.59 o 
  -5   5  16      320.00      344.17     15.40 o 
  -3   5  16      404.99      370.71     16.10 o 
  -1   5  16       68.45       64.73     11.36 o 
   1   5  16        0.25       -1.58     12.89 o 
   3   5  16      900.40     1084.94     42.79 o 
 -16   6  16       38.54       36.73     10.58 o 
 -14   6  16      211.02      249.41     25.12 o 
 -12   6  16      167.71      166.08     19.33 o 
 -10   6  16      341.16      370.86     25.59 o 
  -8   6  16      982.54      965.40     39.82 o 
  -6   6  16      493.20      507.94     21.96 o 
  -4   6  16      517.25      553.59     19.68 o 
  -2   6  16        1.03        5.08      6.90 o 
   0   6  16      358.72      394.04     17.84 o 
 -13   7  16      254.14      276.50     25.12 o 
 -11   7  16       55.39       74.54     15.60 o 
  -9   7  16      132.51      141.01     17.07 o 
  -7   7  16       17.08       17.10     10.14 o 
  -5   7  16       21.78       15.32      8.24 o 
  -3   7  16        0.01       -8.24      7.18 o 
  -8   8  16       48.85       52.11     13.02 o 
 -19   1  17       17.55       39.84     12.98 o 
 -17   1  17       21.27       39.55     10.60 o 
 -15   1  17      250.61      230.53     17.28 o 
 -13   1  17      119.72       93.20     14.43 o 
 -11   1  17        1.17       -4.50      5.10 o 
  -9   1  17       37.40       38.90      8.96 o 
  -7   1  17       24.17       14.82      8.78 o 
  -5   1  17      302.62      359.87     21.76 o 
  -3   1  17      125.60      116.60     14.72 o 
  -1   1  17       73.01       45.74     12.40 o 
   1   1  17        1.29       -7.53     11.49 o 
   3   1  17       14.33       15.75     11.62 o 
 -20   2  17       59.24       50.83     12.15 o 
 -18   2  17        5.82       20.59      9.73 o 
 -16   2  17       19.48        8.89     10.45 o 
 -14   2  17       32.15       15.96     10.53 o 
 -12   2  17      480.44      583.54     18.75 o 
 -10   2  17      247.48      240.55     16.17 o 
  -8   2  17       26.81       63.69      9.95 o 
  -6   2  17      184.36      196.69     16.51 o 
  -4   2  17      330.57      327.83     21.40 o 
  -2   2  17     1043.43     1043.93     40.46 o 
   0   2  17        6.53       13.06     10.93 o 
   2   2  17       95.78      101.81     16.13 o 
 -19   3  17      172.68      163.26     19.82 o 
 -17   3  17       46.16       59.14     14.00 o 
 -15   3  17       16.90       26.39     23.53 o 
 -13   3  17      929.23      936.15     49.98 o 
 -11   3  17     1073.82     1165.53     33.23 o 
  -9   3  17        1.16       13.67      7.24 o 
  -7   3  17      213.39      181.88     13.70 o 
  -5   3  17        3.83       13.26      9.97 o 
  -3   3  17       94.97       67.89     13.37 o 
  -1   3  17       63.05       69.05     13.95 o 
   1   3  17      298.72      231.24     27.27 o 
 -18   4  17       55.29       47.86     22.88 o 
 -16   4  17       26.98        9.40     10.95 o 
 -14   4  17      103.61       93.85     13.71 o 
 -12   4  17     2218.98     2161.31     67.24 o 
 -10   4  17        0.07       12.37      8.77 o 
  -8   4  17        5.77        2.35      7.32 o 
  -6   4  17      302.05      319.56     15.05 o 
  -4   4  17      744.59      758.83     28.37 o 
  -2   4  17       31.51       53.43     12.94 o 
   0   4  17      285.13      319.96     23.11 o 
 -17   5  17       23.69       30.09     21.76 o 
 -15   5  17       39.92       24.65     10.74 o 
 -13   5  17        3.37        6.77     21.76 o 
 -11   5  17      170.75      179.99     17.87 o 
  -9   5  17      521.75      485.13     21.28 o 
  -7   5  17      297.72      290.52     21.32 o 
  -5   5  17     1206.10     1258.90     31.51 o 
  -3   5  17      134.82      133.80     11.42 o 
  -1   5  17      390.93      424.29     26.38 o 
 -14   6  17      287.85      227.27     19.75 o 
 -12   6  17      208.45      206.60     19.52 o 
 -10   6  17       37.95       58.29     13.43 o 
  -8   6  17       42.31       60.54     13.88 o 
  -6   6  17       31.71       47.48     10.56 o 
  -4   6  17        0.02      -11.65      9.32 o 
 -18   0  18       61.50       59.96     16.81 o 
 -16   0  18       67.97       29.70     14.38 o 
 -14   0  18       33.53       25.25     20.45 o 
 -12   0  18        1.66        0.37     11.77 o 
 -10   0  18        7.49       -5.60     11.21 o 
  -8   0  18       24.12       50.43     17.00 o 
  -6   0  18      376.87      461.97     35.12 o 
  -4   0  18        6.59        7.10     13.26 o 
  -2   0  18       33.36       27.83     15.88 o 
   0   0  18      149.86      139.53     23.91 o 
 -17   1  18        0.07        7.16      8.75 o 
 -15   1  18      196.74      195.83     19.78 o 
 -13   1  18        2.95       -1.25      8.69 o 
 -11   1  18       78.59      116.87      9.62 o 
  -9   1  18      112.69      129.36     25.12 o 
  -7   1  18        3.59        0.51      8.39 o 
  -5   1  18        0.20        8.87      9.56 o 
  -3   1  18       75.74       57.09     13.14 o 
  -1   1  18       80.33      112.99     16.57 o 
 -18   2  18        3.09       -2.75     10.39 o 
 -16   2  18       14.78      -12.48      9.38 o 
 -14   2  18      428.53      366.19     27.18 o 
 -12   2  18        1.06        5.98      5.93 o 
 -10   2  18       37.50       21.27      7.75 o 
  -8   2  18        0.92        6.65      8.99 o 
  -6   2  18        0.02        4.27      8.82 o 
  -4   2  18       10.92       -4.06      9.10 o 
  -2   2  18       45.72       59.18     24.19 o 
   0   2  18       81.15       66.30     14.39 o 
 -17   3  18       86.89      118.29     30.07 o 
 -15   3  18        0.06       20.59     11.09 o 
 -13   3  18      783.88      732.95     33.45 o 
 -11   3  18        2.65       13.41      7.76 o 
  -9   3  18        3.97        4.77      7.86 o 
  -7   3  18       86.28       93.56     11.09 o 
  -5   3  18       28.48        6.63     10.17 o 
  -3   3  18      191.27      174.10     18.42 o 
  -1   3  18      186.46      185.98     19.18 o 
 -16   4  18       19.76        2.17     11.43 o 
 -14   4  18      179.02      145.42     16.52 o 
 -12   4  18      410.07      373.10     24.70 o 
 -10   4  18       37.22       26.51      9.42 o 
  -8   4  18      369.81      364.03     18.52 o 
  -6   4  18       95.33      106.45     12.06 o 
  -4   4  18      516.62      610.36     81.17 o 
  -2   4  18        0.05       -0.33     10.89 o 
 -13   5  18      141.86      162.36     28.58 o 
 -11   5  18      175.10      161.01     18.15 o 
  -9   5  18       82.08       68.98     11.39 o 
  -7   5  18      406.48      425.93     20.85 o 
  -5   5  18      679.27      716.06     30.90 o 
 -15   1  19        0.32       13.30     11.20 o 
 -13   1  19      113.58       88.53     23.53 o 
 -11   1  19        5.06        3.10      8.39 o 
  -9   1  19       24.32       20.73     14.38 o 
  -7   1  19       57.88       83.27     19.05 o 
  -5   1  19      352.69      352.16     23.63 o 
  -3   1  19      244.52      237.42     20.74 o 
 -14   2  19       49.78       29.54     12.49 o 
 -12   2  19      287.64      317.80     15.01 o 
 -10   2  19       15.88        3.00      8.25 o 
  -8   2  19      126.25      156.52     24.09 o 
  -6   2  19       69.54      115.41     20.82 o 
  -4   2  19      289.68      343.32     23.77 o 
 -13   3  19        1.67       14.59      8.49 o 
 -11   3  19       36.00       53.62     11.54 o 
  -9   3  19      370.22      415.84     23.11 o 
  -7   3  19       97.78      115.76     11.99 o 
                                                 
